# Supplementary material for: Crystal structure of (2-acetyl­ferrocen-1-yl)boronic acid
Source: Acta Crystallogr E Crystallogr Commun. 2019 Jan 29;75(Pt 2):268–71. doi: 10.1107/S2056989019001178 (PMC6362635; doi:10.1107/S2056989019001178)
Supplement: Supplementary file 1 [file e-75-00268-sup1.cif]

##############################################################################
#                                                                            #
# This CIF contains the data in a paper accepted for publication in          #
# Acta Crystallographica Section E. It conforms to the requirements of       #
# Notes for Authors for Acta Crystallographica Section E, and has been       #
# peer reviewed under the auspices of the IUCr Commission on Journals.       #
#                                                                            #
# Full details of the Crystallographic Information File format               #
# are given in the paper "The Crystallographic Information File (CIF):       #
# a New Standard Archive File for Crystallography" by S. R. Hall, F. H.      #
# Allen and I. D. Brown [Acta Cryst. (1991), A47, 655-685].                  #
#                                                                            #
# The current version of the core CIF dictionary is obtainable from          #
# ftp://ftp.iucr.org/pub/cif_core.dic.                                       #
#                                                                            #
# Software is freely available for graphical display of the structure(s)     #
# in this CIF. For information consult the CIF software page                 #
# http://www.iucr.org/resources/cif/software.                                #
#                                                                            #
# This file may be used for bona fide research purposes within the           #
# scientific community so long as proper attribution is given to the journal # 
# article from which it was obtained.                                        #
#                                                                            #
##############################################################################
data_I
_audit_creation_method     SHELXL-2013
_journal_date_recd_electronic     2018-12-05
_journal_date_accepted     2019-01-22
_journal_name_full     'Acta Crystallographica, Section E'
_journal_year     2019
_journal_volume     75
_journal_issue      2
_journal_page_first     268
_journal_page_last     271
_journal_paper_category     GM
_journal_paper_doi     10.1107/S2056989019001178
_journal_coeditor_code     WM5476
_publ_contact_author_name     'Heinrich Lang'
_publ_contact_author_address
;
Adress
;
_publ_contact_author_email     'heinrich.lang@chemie.tu-chemnitz.de'
_publ_contact_author_fax     ?
_publ_contact_author_phone     ?
_publ_section_title
;
Crystal structure of (2-acetylferrocen-1-yl)boronic acid
;
loop_
    _publ_author_name
    _publ_author_footnote
    _publ_author_address
    'Preu\&s, Andrea' .
;
Technische Universit\"at Chemnitz
Faculty of Natural Sciences
Institute of Chemistry
Inorganic Chemistry
D-09107 Chemnitz, Germany
;
    'Korb, Marcus' .
;
Technische Universit\"at Chemnitz
Faculty of Natural Sciences
Institute of Chemistry
Inorganic Chemistry
D-09107 Chemnitz, Germany
;
    'Lang, Heinrich' .
;
Technische Universit\"at Chemnitz
Faculty of Natural Sciences
Institute of Chemistry
Inorganic Chemistry
D-09107 Chemnitz, Germany
;
_publ_section_synopsis
;
In the crystal structure of (2-acetylferrocen-1-yl)boronic acid,
centrosymmetric dimers held together by --B(OH)...O hydrogen bonds are
present.
;
_chemical_name_systematic
;
(2-Acetylferrocen-1-yl)boronic acid
;
_chemical_name_common     ?
_chemical_formula_moiety     'C12 H13 B Fe O3'
_chemical_formula_sum     'C12 H13 B Fe O3'
_chemical_formula_iupac     '[Fe (C5 H5) (C7 H8 B O3)]'
_chemical_formula_weight     271.88
_chemical_melting_point     ?
_space_group_crystal_system     monoclinic
_space_group_name_H-M_alt     'P 21/n'
_space_group_name_Hall     '-P 2yn'
loop_
    _space_group_symop_operation_xyz
    'x, y, z'
    '-x+1/2, y+1/2, -z+1/2'
    '-x, -y, -z'
    'x-1/2, -y-1/2, z-1/2'
_cell_length_a     7.7627(3)
_cell_length_b     11.7335(5)
_cell_length_c     12.7969(5)
_cell_angle_alpha     90
_cell_angle_beta     98.527(4)
_cell_angle_gamma     90
_cell_volume     1152.70(8)
_cell_formula_units_Z     4
_cell_measurement_reflns_used     2357
_cell_measurement_theta_min     3.6550
_cell_measurement_theta_max     27.9860
_cell_measurement_temperature     116(2)
_exptl_crystal_description     'block'
_exptl_crystal_colour     'orange'
_exptl_crystal_size_max     0.40
_exptl_crystal_size_mid     0.25
_exptl_crystal_size_min     0.20
_exptl_crystal_density_diffrn     1.567
_exptl_crystal_density_meas     ?
_exptl_crystal_density_method     ?
_exptl_crystal_F_000     560
_exptl_absorpt_coefficient_mu     1.298
_exptl_absorpt_correction_type     multi-scan
_exptl_absorpt_process_details
;
(CrysAlis PRO; Rigaku OD, 2015)
;
_exptl_absorpt_correction_T_min     0.86826
_exptl_absorpt_correction_T_max     1.00000
_exptl_special_details     ?
_diffrn_ambient_temperature     116(2)
_diffrn_radiation_type     MoK\a
_diffrn_radiation_wavelength     0.71073
_diffrn_radiation_source     'fine-focus sealed tube'
_diffrn_radiation_monochromator     graphite
_diffrn_measurement_device_type     'Oxford Gemini S'
_diffrn_measurement_method     '\w scans'
_diffrn_detector_area_resol_mean     ?
_diffrn_reflns_number     4556
_diffrn_reflns_av_R_equivalents     0.0194
_diffrn_reflns_av_unetI/netI     0.0336
_diffrn_reflns_theta_min     3.171
_diffrn_reflns_theta_max     28.302
_diffrn_reflns_theta_full     25.000
_diffrn_measured_fraction_theta_max     0.839
_diffrn_measured_fraction_theta_full     0.999
_diffrn_reflns_limit_h_min     -9
_diffrn_reflns_limit_h_max     10
_diffrn_reflns_limit_k_min     -13
_diffrn_reflns_limit_k_max     15
_diffrn_reflns_limit_l_min     -16
_diffrn_reflns_limit_l_max     16
_diffrn_standards_number     2
_diffrn_standards_interval_count     50
_diffrn_standards_interval_time     10
_diffrn_standards_decay_%     0
_refine_special_details
;
 Refinement of F^2^ against ALL reflections.  The weighted R factor wR and
 goodness of fit S are based on F^2^, conventional R factors R are based
 on F, with F set to zero for negative F^2^. The threshold expression of
 F^2^ > 2\s(F^2^) is used only for calculating R factors(gt) etc. and is
 not relevant to the choice of reflections for refinement.  R factors based
 on F^2^ are statistically about twice as large as those based on F, and R
 factors based on ALL data will be even larger.
;
_reflns_number_total     2406
_reflns_number_gt     2108
_reflns_threshold_expression     'I > 2\s(I)'
_refine_ls_structure_factor_coef     Fsqd
_refine_ls_matrix_type     full
_refine_ls_R_factor_all     0.0361
_refine_ls_R_factor_gt     0.0300
_refine_ls_wR_factor_gt     0.0671
_refine_ls_wR_factor_ref     0.0705
_refine_ls_goodness_of_fit_ref     1.079
_refine_ls_restrained_S_all     1.079
_refine_ls_number_reflns     2406
_refine_ls_number_parameters     157
_refine_ls_number_restraints     0
_refine_ls_hydrogen_treatment     constr
_refine_ls_weighting_scheme     calc
_refine_ls_weighting_details
              'w=1/[\s^2^(Fo^2^)+(0.0280P)^2^+0.4245P] where P=(Fo^2^+2Fc^2^)/3'
_atom_sites_solution_hydrogens     geom
_atom_sites_solution_primary     ?
_atom_sites_solution_secondary     ?
_refine_ls_shift/su_max     0.001
_refine_ls_shift/su_mean     0.000
_refine_diff_density_max     0.366
_refine_diff_density_min     -0.276
_refine_ls_extinction_method     none
_refine_ls_extinction_coef     .
loop_
    _atom_type_symbol
    _atom_type_description
    _atom_type_scat_dispersion_real
    _atom_type_scat_dispersion_imag
    _atom_type_scat_source
    'C' 'C' 0.0033 0.0016
                         'International Tables Vol C Tables 4.2.6.8 and 6.1.1.4'
    'H' 'H' 0.0000 0.0000
                         'International Tables Vol C Tables 4.2.6.8 and 6.1.1.4'
    'B' 'B' 0.0013 0.0007
                         'International Tables Vol C Tables 4.2.6.8 and 6.1.1.4'
    'O' 'O' 0.0106 0.0060
                         'International Tables Vol C Tables 4.2.6.8 and 6.1.1.4'
    'Fe' 'Fe' 0.3463 0.8444
                         'International Tables Vol C Tables 4.2.6.8 and 6.1.1.4'
_computing_data_collection
;
CrysAlis CCD (Oxford Diffraction, 2014)
;
_computing_cell_refinement
;
CrysAlis RED (Oxford Diffraction, 2014)
;
_computing_data_reduction
;
CrysAlis RED (Oxford Diffraction, 2014)
;
_computing_structure_solution
;
SHELXT2013 (Sheldrick, 2015a)
;
_computing_structure_refinement
;
SHELXL2013 (Sheldrick, 2015b)
;
_computing_molecular_graphics
;
ORTEP-3 for Windows (Farrugia, 2012) and SHELXTL (Sheldrick,
2008)
;
_computing_publication_material
;
WinGX (Farrugia, 2012) and publCIF (Westrip, 2010)
;
loop_
    _atom_site_type_symbol
    _atom_site_label
    _atom_site_fract_x
    _atom_site_fract_y
    _atom_site_fract_z
    _atom_site_U_iso_or_equiv
    _atom_site_adp_type
    _atom_site_calc_flag
    _atom_site_occupancy
    _atom_site_disorder_assembly
    _atom_site_disorder_group
    C C1 0.2362(2) 0.71679(17) 0.35395(14) 0.0159(4) Uani d 1 . .
    C C2 0.2734(3) 0.75344(17) 0.25306(15) 0.0189(4) Uani d 1 . .
    H H2 0.3701 0.7314 0.2229 0.023 Uiso calc 1 . .
    C C3 0.1414(3) 0.82799(17) 0.20593(16) 0.0202(4) Uani d 1 . .
    H H3 0.1361 0.8621 0.1399 0.024 Uiso calc 1 . .
    C C4 0.0188(3) 0.84184(17) 0.27622(15) 0.0193(4) Uani d 1 . .
    H H4 -0.0804 0.8872 0.2649 0.023 Uiso calc 1 . .
    C C5 0.0743(3) 0.77358(17) 0.36840(14) 0.0174(4) Uani d 1 . .
    C C6 -0.0701(3) 0.60243(19) 0.09838(15) 0.0243(5) Uani d 1 . .
    H H6 -0.0624 0.6319 0.0318 0.029 Uiso calc 1 . .
    C C7 0.0489(3) 0.52589(18) 0.15604(15) 0.0211(4) Uani d 1 . .
    H H7 0.1485 0.4961 0.1339 0.025 Uiso calc 1 . .
    C C8 -0.0103(3) 0.50261(18) 0.25363(15) 0.0208(4) Uani d 1 . .
    H H8 0.0434 0.4547 0.3066 0.025 Uiso calc 1 . .
    C C9 -0.1650(3) 0.56502(19) 0.25598(17) 0.0249(5) Uani d 1 . .
    H H9 -0.2307 0.5658 0.3111 0.030 Uiso calc 1 . .
    C C10 -0.2028(3) 0.6261(2) 0.16011(17) 0.0271(5) Uani d 1 . .
    H H10 -0.2982 0.6736 0.1410 0.033 Uiso calc 1 . .
    C C13 -0.0314(3) 0.75364(18) 0.45290(15) 0.0191(4) Uani d 1 . .
    C C14 -0.1979(3) 0.8197(2) 0.44975(17) 0.0286(5) Uani d 1 . .
    H H14A -0.2495 0.8027 0.5117 0.043 Uiso calc 1 . .
    H H14B -0.2771 0.7988 0.3878 0.043 Uiso calc 1 . .
    H H14C -0.1735 0.8998 0.4478 0.043 Uiso calc 1 . .
    B B1 0.3493(3) 0.6251(2) 0.42048(17) 0.0180(5) Uani d 1 . .
    O O1 0.01228(19) 0.68590(13) 0.52571(11) 0.0242(3) Uani d 1 . .
    O O2 0.30364(18) 0.57462(13) 0.50825(10) 0.0224(3) Uani d 1 . .
    H H2O 0.2091 0.5995 0.5190 0.034 Uiso calc 1 . .
    O O3 0.50175(17) 0.59706(13) 0.38717(11) 0.0237(3) Uani d 1 . .
    H H3O 0.5472 0.5439 0.4227 0.036 Uiso calc 1 . .
    Fe Fe1 0.03493(3) 0.67352(2) 0.23909(2) 0.01438(10) Uani d 1 . .
loop_
    _atom_site_aniso_label
    _atom_site_aniso_U_11
    _atom_site_aniso_U_22
    _atom_site_aniso_U_33
    _atom_site_aniso_U_12
    _atom_site_aniso_U_13
    _atom_site_aniso_U_23
    C1 0.0146(9) 0.0161(10) 0.0164(9) -0.0020(8) 0.0000(7) -0.0028(8)
    C2 0.0174(10) 0.0184(10) 0.0211(10) -0.0030(9) 0.0032(8) 0.0000(9)
    C3 0.0238(11) 0.0167(10) 0.0198(10) -0.0035(9) 0.0022(8) 0.0045(9)
    C4 0.0216(10) 0.0140(10) 0.0218(10) 0.0025(8) 0.0010(8) -0.0010(9)
    C5 0.0191(10) 0.0151(10) 0.0173(9) 0.0011(8) 0.0006(8) -0.0004(8)
    C6 0.0308(12) 0.0261(12) 0.0140(9) -0.0074(10) -0.0029(8) -0.0015(9)
    C7 0.0218(10) 0.0192(11) 0.0228(10) -0.0017(9) 0.0053(8) -0.0094(9)
    C8 0.0256(11) 0.0151(10) 0.0214(10) -0.0030(9) 0.0020(9) 0.0002(9)
    C9 0.0201(11) 0.0265(12) 0.0297(11) -0.0095(9) 0.0096(9) -0.0062(10)
    C10 0.0176(10) 0.0245(12) 0.0358(12) -0.0013(10) -0.0074(9) -0.0046(10)
    C13 0.0192(10) 0.0200(11) 0.0174(9) 0.0015(9) 0.0006(8) -0.0052(9)
    C14 0.0276(12) 0.0328(13) 0.0270(11) 0.0116(10) 0.0096(10) 0.0015(10)
    B1 0.0160(11) 0.0185(11) 0.0186(10) -0.0014(10) -0.0001(9) -0.0027(10)
    O1 0.0239(8) 0.0309(9) 0.0184(7) 0.0073(7) 0.0048(6) 0.0034(7)
    O2 0.0183(7) 0.0286(9) 0.0208(7) 0.0084(7) 0.0048(6) 0.0071(7)
    O3 0.0190(7) 0.0253(9) 0.0276(8) 0.0054(7) 0.0059(6) 0.0084(7)
    Fe1 0.01391(16) 0.01475(16) 0.01429(15) 0.00022(11) 0.00151(11) 0.00008(11)
_geom_special_details
;
 All esds (except the esd in the dihedral angle between two l.s. planes)
 are estimated using the full covariance matrix.  The cell esds are taken
 into account individually in the estimation of esds in distances, angles
 and torsion angles; correlations between esds in cell parameters are only
 used when they are defined by crystal symmetry.  An approximate (isotropic)
 treatment of cell esds is used for estimating esds involving l.s. planes.
;
loop_
    _geom_bond_atom_site_label_1
    _geom_bond_atom_site_label_2
    _geom_bond_site_symmetry_2
    _geom_bond_distance
    _geom_bond_publ_flag
    C1 C2 . 1.430(3) ?
    C1 C5 . 1.459(3) ?
    C1 B1 . 1.560(3) ?
    C1 Fe1 . 2.0443(18) ?
    C2 C3 . 1.413(3) ?
    C2 Fe1 . 2.059(2) ?
    C2 H2 . 0.9300 ?
    C3 C4 . 1.412(3) ?
    C3 Fe1 . 2.062(2) ?
    C3 H3 . 0.9300 ?
    C4 C5 . 1.438(3) ?
    C4 Fe1 . 2.040(2) ?
    C4 H4 . 0.9300 ?
    C5 C13 . 1.470(3) ?
    C5 Fe1 . 2.0150(19) ?
    C6 C7 . 1.415(3) ?
    C6 C10 . 1.416(3) ?
    C6 Fe1 . 2.0414(19) ?
    C6 H6 . 0.9300 ?
    C7 C8 . 1.420(3) ?
    C7 Fe1 . 2.043(2) ?
    C7 H7 . 0.9300 ?
    C8 C9 . 1.411(3) ?
    C8 Fe1 . 2.049(2) ?
    C8 H8 . 0.9300 ?
    C9 C10 . 1.414(3) ?
    C9 Fe1 . 2.043(2) ?
    C9 H9 . 0.9300 ?
    C10 Fe1 . 2.045(2) ?
    C10 H10 . 0.9300 ?
    C13 O1 . 1.233(2) ?
    C13 C14 . 1.503(3) ?
    C14 H14A . 0.9600 ?
    C14 H14B . 0.9600 ?
    C14 H14C . 0.9600 ?
    B1 O3 . 1.356(3) ?
    B1 O2 . 1.362(3) ?
    O2 H2O . 0.8200 ?
    O3 H3O . 0.8200 ?
loop_
    _geom_angle_atom_site_label_1
    _geom_angle_atom_site_label_2
    _geom_angle_atom_site_label_3
    _geom_angle_site_symmetry_1
    _geom_angle_site_symmetry_3
    _geom_angle
    _geom_angle_publ_flag
    C2 C1 C5 . . 105.66(17) ?
    C2 C1 B1 . . 121.86(17) ?
    C5 C1 B1 . . 132.22(17) ?
    C2 C1 Fe1 . . 70.16(11) ?
    C5 C1 Fe1 . . 67.87(10) ?
    B1 C1 Fe1 . . 121.98(14) ?
    C3 C2 C1 . . 109.94(18) ?
    C3 C2 Fe1 . . 70.07(11) ?
    C1 C2 Fe1 . . 69.05(11) ?
    C3 C2 H2 . . 125.0 ?
    C1 C2 H2 . . 125.0 ?
    Fe1 C2 H2 . . 127.5 ?
    C4 C3 C2 . . 108.30(18) ?
    C4 C3 Fe1 . . 69.01(12) ?
    C2 C3 Fe1 . . 69.84(11) ?
    C4 C3 H3 . . 125.9 ?
    C2 C3 H3 . . 125.9 ?
    Fe1 C3 H3 . . 126.9 ?
    C3 C4 C5 . . 108.07(18) ?
    C3 C4 Fe1 . . 70.72(12) ?
    C5 C4 Fe1 . . 68.32(11) ?
    C3 C4 H4 . . 126.0 ?
    C5 C4 H4 . . 126.0 ?
    Fe1 C4 H4 . . 126.6 ?
    C4 C5 C1 . . 108.02(17) ?
    C4 C5 C13 . . 124.06(18) ?
    C1 C5 C13 . . 127.32(17) ?
    C4 C5 Fe1 . . 70.14(11) ?
    C1 C5 Fe1 . . 70.02(11) ?
    C13 C5 Fe1 . . 118.56(14) ?
    C7 C6 C10 . . 107.85(18) ?
    C7 C6 Fe1 . . 69.81(11) ?
    C10 C6 Fe1 . . 69.88(11) ?
    C7 C6 H6 . . 126.1 ?
    C10 C6 H6 . . 126.1 ?
    Fe1 C6 H6 . . 125.8 ?
    C6 C7 C8 . . 108.03(18) ?
    C6 C7 Fe1 . . 69.65(12) ?
    C8 C7 Fe1 . . 69.91(11) ?
    C6 C7 H7 . . 126.0 ?
    C8 C7 H7 . . 126.0 ?
    Fe1 C7 H7 . . 126.0 ?
    C9 C8 C7 . . 107.85(18) ?
    C9 C8 Fe1 . . 69.61(12) ?
    C7 C8 Fe1 . . 69.49(12) ?
    C9 C8 H8 . . 126.1 ?
    C7 C8 H8 . . 126.1 ?
    Fe1 C8 H8 . . 126.4 ?
    C8 C9 C10 . . 108.23(19) ?
    C8 C9 Fe1 . . 70.06(12) ?
    C10 C9 Fe1 . . 69.85(12) ?
    C8 C9 H9 . . 125.9 ?
    C10 C9 H9 . . 125.9 ?
    Fe1 C9 H9 . . 125.8 ?
    C9 C10 C6 . . 108.05(19) ?
    C9 C10 Fe1 . . 69.69(12) ?
    C6 C10 Fe1 . . 69.58(12) ?
    C9 C10 H10 . . 126.0 ?
    C6 C10 H10 . . 126.0 ?
    Fe1 C10 H10 . . 126.3 ?
    O1 C13 C5 . . 122.50(18) ?
    O1 C13 C14 . . 119.45(18) ?
    C5 C13 C14 . . 118.04(17) ?
    C13 C14 H14A . . 109.5 ?
    C13 C14 H14B . . 109.5 ?
    H14A C14 H14B . . 109.5 ?
    C13 C14 H14C . . 109.5 ?
    H14A C14 H14C . . 109.5 ?
    H14B C14 H14C . . 109.5 ?
    O3 B1 O2 . . 119.99(19) ?
    O3 B1 C1 . . 116.25(18) ?
    O2 B1 C1 . . 123.75(18) ?
    B1 O2 H2O . . 109.5 ?
    B1 O3 H3O . . 109.5 ?
    C5 Fe1 C4 . . 41.54(8) ?
    C5 Fe1 C6 . . 162.67(9) ?
    C4 Fe1 C6 . . 124.81(9) ?
    C5 Fe1 C7 . . 155.19(8) ?
    C4 Fe1 C7 . . 162.14(8) ?
    C6 Fe1 C7 . . 40.53(8) ?
    C5 Fe1 C9 . . 107.54(8) ?
    C4 Fe1 C9 . . 120.33(9) ?
    C6 Fe1 C9 . . 68.20(9) ?
    C7 Fe1 C9 . . 68.08(8) ?
    C5 Fe1 C1 . . 42.11(8) ?
    C4 Fe1 C1 . . 70.05(8) ?
    C6 Fe1 C1 . . 153.94(9) ?
    C7 Fe1 C1 . . 119.38(8) ?
    C9 Fe1 C1 . . 126.18(8) ?
    C5 Fe1 C10 . . 125.46(9) ?
    C4 Fe1 C10 . . 107.24(9) ?
    C6 Fe1 C10 . . 40.54(9) ?
    C7 Fe1 C10 . . 68.05(9) ?
    C9 Fe1 C10 . . 40.46(9) ?
    C1 Fe1 C10 . . 163.81(9) ?
    C5 Fe1 C8 . . 120.19(8) ?
    C4 Fe1 C8 . . 155.41(8) ?
    C6 Fe1 C8 . . 68.21(8) ?
    C7 Fe1 C8 . . 40.60(8) ?
    C9 Fe1 C8 . . 40.32(8) ?
    C1 Fe1 C8 . . 107.50(8) ?
    C10 Fe1 C8 . . 67.96(9) ?
    C5 Fe1 C2 . . 68.80(8) ?
    C4 Fe1 C2 . . 67.92(8) ?
    C6 Fe1 C2 . . 119.92(8) ?
    C7 Fe1 C2 . . 108.35(8) ?
    C9 Fe1 C2 . . 164.08(8) ?
    C1 Fe1 C2 . . 40.79(7) ?
    C10 Fe1 C2 . . 154.21(9) ?
    C8 Fe1 C2 . . 126.99(8) ?
    C5 Fe1 C3 . . 68.91(8) ?
    C4 Fe1 C3 . . 40.27(8) ?
    C6 Fe1 C3 . . 107.30(8) ?
    C7 Fe1 C3 . . 125.75(8) ?
    C9 Fe1 C3 . . 154.59(9) ?
    C1 Fe1 C3 . . 69.07(8) ?
    C10 Fe1 C3 . . 119.80(9) ?
    C8 Fe1 C3 . . 163.37(8) ?
    C2 Fe1 C3 . . 40.09(8) ?
loop_
    _geom_torsion_atom_site_label_1
    _geom_torsion_atom_site_label_2
    _geom_torsion_atom_site_label_3
    _geom_torsion_atom_site_label_4
    _geom_torsion_site_symmetry_1
    _geom_torsion_site_symmetry_2
    _geom_torsion_site_symmetry_3
    _geom_torsion_site_symmetry_4
    _geom_torsion
    _geom_torsion_publ_flag
    C5 C1 C2 C3 . . . . -0.7(2) ?
    B1 C1 C2 C3 . . . . 174.20(18) ?
    Fe1 C1 C2 C3 . . . . 58.18(14) ?
    C5 C1 C2 Fe1 . . . . -58.86(13) ?
    B1 C1 C2 Fe1 . . . . 116.02(18) ?
    C1 C2 C3 C4 . . . . 0.9(2) ?
    Fe1 C2 C3 C4 . . . . 58.44(14) ?
    C1 C2 C3 Fe1 . . . . -57.58(14) ?
    C2 C3 C4 C5 . . . . -0.7(2) ?
    Fe1 C3 C4 C5 . . . . 58.27(14) ?
    C2 C3 C4 Fe1 . . . . -58.96(14) ?
    C3 C4 C5 C1 . . . . 0.3(2) ?
    Fe1 C4 C5 C1 . . . . 60.03(14) ?
    C3 C4 C5 C13 . . . . -171.44(18) ?
    Fe1 C4 C5 C13 . . . . -111.68(19) ?
    C3 C4 C5 Fe1 . . . . -59.77(14) ?
    C2 C1 C5 C4 . . . . 0.3(2) ?
    B1 C1 C5 C4 . . . . -173.9(2) ?
    Fe1 C1 C5 C4 . . . . -60.11(14) ?
    C2 C1 C5 C13 . . . . 171.61(19) ?
    B1 C1 C5 C13 . . . . -2.5(4) ?
    Fe1 C1 C5 C13 . . . . 111.3(2) ?
    C2 C1 C5 Fe1 . . . . 60.36(13) ?
    B1 C1 C5 Fe1 . . . . -113.8(2) ?
    C10 C6 C7 C8 . . . . -0.2(2) ?
    Fe1 C6 C7 C8 . . . . 59.61(14) ?
    C10 C6 C7 Fe1 . . . . -59.77(15) ?
    C6 C7 C8 C9 . . . . -0.2(2) ?
    Fe1 C7 C8 C9 . . . . 59.26(14) ?
    C6 C7 C8 Fe1 . . . . -59.45(14) ?
    C7 C8 C9 C10 . . . . 0.5(2) ?
    Fe1 C8 C9 C10 . . . . 59.65(15) ?
    C7 C8 C9 Fe1 . . . . -59.18(14) ?
    C8 C9 C10 C6 . . . . -0.6(2) ?
    Fe1 C9 C10 C6 . . . . 59.21(15) ?
    C8 C9 C10 Fe1 . . . . -59.78(15) ?
    C7 C6 C10 C9 . . . . 0.5(2) ?
    Fe1 C6 C10 C9 . . . . -59.28(15) ?
    C7 C6 C10 Fe1 . . . . 59.73(14) ?
    C4 C5 C13 O1 . . . . 172.7(2) ?
    C1 C5 C13 O1 . . . . 2.7(3) ?
    Fe1 C5 C13 O1 . . . . 88.4(2) ?
    C4 C5 C13 C14 . . . . -7.8(3) ?
    C1 C5 C13 C14 . . . . -177.86(19) ?
    Fe1 C5 C13 C14 . . . . -92.1(2) ?
    C2 C1 B1 O3 . . . . 11.5(3) ?
    C5 C1 B1 O3 . . . . -175.2(2) ?
    Fe1 C1 B1 O3 . . . . 96.7(2) ?
    C2 C1 B1 O2 . . . . -169.19(19) ?
    C5 C1 B1 O2 . . . . 4.1(4) ?
    Fe1 C1 B1 O2 . . . . -84.0(2) ?
loop_
    _geom_hbond_atom_site_label_D
    _geom_hbond_atom_site_label_H
    _geom_hbond_atom_site_label_A
    _geom_hbond_site_symmetry_A
    _geom_hbond_distance_DH
    _geom_hbond_distance_HA
    _geom_hbond_distance_DA
    _geom_hbond_angle_DHA
    _geom_hbond_publ_flag
    O2 H2O O1 . 0.82 1.85 2.650(2) 166.0 yes
    O3 H3O O2 3_666 0.82 1.94 2.744(2) 167.9 yes
    C9 H9 O3 1_455 0.93 2.45 3.308(3) 154 yes
    C10 H10 O1 4_575 0.93 2.53 3.404(3) 156 yes
_shelx_space_group_comment
;
The symmetry employed for this shelxl refinement is uniquely defined
by the following loop, which should always be used as a source of
symmetry information in preference to the above space-group names.
They are only intended as comments.
;
_shelx_estimated_absorpt_T_min     ?
_shelx_estimated_absorpt_T_max     ?
_shelx_hkl_file
;
   0   0   2 532291. 2825.23   4
   0   0   3 15.8590 105.012   4
   0   0  -3 332.660 105.586   2
   0   0   3 314.221 98.6020   2
   0   0   4 562782. 3447.65   2
   0   0   4 572029. 4155.66   4
   0   0  -4 568969. 3526.37   2
   0   0   5 136.440 91.7882   2
   0   0   5-26.7371 166.243   4
   0   0  -5 269.076 141.220   2
   0   0  -6 244290. 2859.10   2
   0   0   6 244815. 3385.62   4
   0   0   6 253835. 2809.48   2
   0   0   7 136.593 117.575   2
   0   0  -7 144.347 111.394   2
   0   0   7-3.87680 197.164   4
   0   0   8 417739. 4201.49   2
   0   0   8 421662. 5185.47   4
   0   0  -9 79.6695 209.397   1
   0   0   9 134.349 228.648   4
   0   0  10 146036. 3479.73   4
   0   0  10 148184. 2796.66   2
   0   0 -10 141882. 3670.15   1
   0   0  11 112.161 146.954   2
   0   0 -11 387.620 279.570   1
   0   0  11 7.73279 207.271   4
   0   0  12 44430.9 2163.67   4
   0   0 -12 44759.4 2321.39   1
   0   0  12 47500.6 1750.55   2
   0   0 -13 230.505 349.760   1
   0   0 -14 19000.3 1666.43   1
   0   0 -15 192.538 311.642   1
   0   1   2 51618.2 966.473   1
   0   1   2 50997.0 955.896   2
   0   1  -3 123433. 1045.46   2
   0   1   3 121286. 1684.04   2
   0  -1   3 122917. 1025.56   2
   0   1   3 122319. 1787.48   1
   0   1  -4 81986.1 1073.62   2
   0  -1   4 80291.2 1051.51   2
   0  -1  -4 81932.0 1544.10   2
   0   1   4 80566.4 1526.38   2
   0  -1   4 81698.9 1650.36   4
   0   1   5 780.300 191.389   4
   0  -1   5 826.336 141.473   2
   0   1  -5 946.832 145.771   2
   0  -1  -5 937.097 183.116   2
   0   1   5 1253.83 227.388   2
   0  -1   5 409.326 193.392   4
   0  -1   6 89920.1 2093.96   4
   0   1   6 91167.5 2049.21   4
   0   1   6 85829.1 1848.96   2
   0  -1  -6 90227.4 1938.44   2
   0   1  -6 89089.7 1507.30   2
   0  -1   6 88042.5 1437.72   2
   0   1  -6 87796.9 2064.41   4
   0   1   7 13389.2 858.047   4
   0  -1  -7 12525.5 778.069   2
   0  -1   7 11916.0 832.554   4
   0   1   7 11862.3 732.664   2
   0  -1   7 13150.3 616.738   2
   0  -1   8 13181.9 936.090   4
   0  -1   8 14524.2 705.932   2
   0   1   8 13933.7 945.839   4
   0   1   8 14987.0 870.170   2
   0  -1  -9 4636.48 659.113   1
   0  -1   9 4820.52 609.887   4
   0  -1   9 5012.31 446.560   2
   0   1   9 4722.95 521.302   2
   0   1   9 4938.61 607.617   4
   0  -1  10 27580.7 1110.76   2
   0   1  10 25783.2 1459.71   4
   0  -1 -10 25925.1 1584.21   1
   0   1 -10 25841.0 1589.17   1
   0   1  10 27560.9 1319.09   2
   0  -1  11 19873.6 994.815   2
   0  -1 -11 20309.1 1470.89   1
   0   1 -11 20308.8 1494.59   1
   0   1  11 21228.5 1432.46   4
   0   1  11 22020.3 1230.89   2
   0   1 -12 323.404 369.335   1
   0   1  12 449.775 251.514   2
   0  -1 -12 188.197 317.956   1
   0   1  13 8188.15 824.458   2
   0   1  13 7222.89 925.622   4
   0   1 -13 9029.66 1122.54   1
   0  -1 -13 7860.03 1035.78   1
   0   1 -14 53165.5 2793.02   1
   0   1  14 50442.0 2533.87   4
   0  -1 -14 51533.3 2759.51   1
   0   1 -15 14386.3 1549.42   1
   0  -1 -15 15109.3 1585.17   1
   0   2   0 461522. 2650.93   2
   0   2   1 508280. 3201.45   2
   0   2  -1 524453. 2292.49   2
   0  -2   2 41879.6 758.010   3
   0   2   2 41837.5 1029.86   2
   0   2   3 44084.1 1123.14   1
   0  -2   3 39377.2 864.266   3
   0   2  -3 41096.3 862.798   3
   0   2   3 40355.1 1112.23   2
   0   2   4 98740.1 1896.81   2
   0   2   4 101098. 1930.41   1
   0   2  -4 98942.4 1557.17   3
   0  -2   5 6295.18 270.777   2
   0  -2  -5 7039.83 560.813   2
   0   2  -5 6171.22 445.078   3
   0   2  -5 6582.37 284.911   2
   0   2   5 6954.76 569.266   1
   0   2   5 6889.45 547.383   2
   0   2  -6 55865.5 1484.50   3
   0  -2  -6 53457.8 1630.10   2
   0   2   6 52041.9 1578.93   2
   0  -2   6 53794.0 925.723   2
   0   2   7 317055. 4120.40   2
   0   2   7 313826. 4191.30   4
   0  -2   7 322300. 2572.76   2
   0   2  -7 326592. 3961.63   3
   0  -2  -8 13851.7 1013.79   1
   0   2   8 12245.2 858.331   2
   0   2   8 12620.6 909.357   4
   0  -2   8 12019.3 554.213   2
   0   2   9 24505.0 1253.61   2
   0   2   9 22482.9 1297.51   4
   0  -2   9 23128.3 834.614   2
   0  -2  -9 21823.5 1365.04   1
   0   2  10 57009.1 2184.41   4
   0   2  10 59958.1 2064.03   2
   0  -2  10 57355.3 1400.44   2
   0  -2 -10 57664.5 2366.05   1
   0   2  11 80429.0 2512.44   2
   0  -2 -11 77542.9 2898.75   1
   0   2  11 81661.3 2760.01   4
   0  -2 -12 3326.90 678.253   1
   0   2  12 2572.39 490.659   2
   0   2 -12 2619.19 627.318   1
   0   2  12 3033.51 639.737   4
   0   2 -13 36456.0 2238.20   1
   0  -2 -13 34130.0 2166.17   1
   0   2  13 37044.1 1838.64   2
   0   2  13 37120.5 2091.92   4
   0   2 -14 792.269 508.646   1
   0   2  14 2492.32 580.499   4
   0  -2 -14 2055.75 620.512   1
   0   2 -15 8685.30 1210.05   1
   0   2  15 8908.72 1152.54   4
   0   2  16 1674.06 502.874   4
   0   3   0 75.4034 116.035   2
   0   3  -1 672.699 137.413   2
   0   3   1 493.553 161.077   2
   0   3  -2 59318.4 850.939   2
   0   3   2 59757.1 1411.09   2
   0   3   3 7653.16 563.578   2
   0  -3   3 8208.98 417.785   3
   0   3   4 262.692 167.155   2
   0  -3   4 179.086 110.870   3
   0   3   4 46.8991 131.270   1
   0   3  -4 140.717 122.150   3
   0   3  -5 22283.0 830.865   3
   0   3   5 20169.8 987.650   1
   0   3   5 21638.9 1050.72   2
   0   3   6 3324.59 437.492   2
   0   3  -6 2780.20 328.336   3
   0  -3   7 72122.7 870.665   2
   0   3   7 76645.6 2176.81   2
   0   3  -7 74530.9 1834.28   3
   0  -3   8 51185.9 856.964   2
   0   3   8 51226.7 1870.83   2
   0   3   9 41638.5 1780.99   4
   0   3   9 44858.5 1814.38   2
   0  -3   9 46150.2 915.652   2
   0   3  10 375.258 235.292   4
   0  -3  10 135.586 69.4380   2
   0   3  11 59462.1 2290.56   2
   0   3  11 57417.4 2343.38   4
   0   3  12 1092.79 327.243   2
   0   3  12 599.063 374.192   4
   0   3 -13 42038.9 2450.38   1
   0   3  13 35808.1 1902.50   2
   0   3  13 36933.6 2077.01   4
   0   3  14 41.7663 238.189   2
   0   3 -14-13.9559 290.564   1
   0   3  14 40.1768 267.190   4
   0   3  15 32190.2 2156.68   4
   0   3  16 1292.44 508.117   4
   0   4   0 58622.1 1328.93   2
   0   4  -1 5290.99 369.716   2
   0   4   1 4756.38 423.179   2
   0   4  -2 611.814 124.344   2
   0   4   2 233.505 131.338   2
   0   4  -3 266146. 1931.90   2
   0  -4   3 262629. 2580.21   3
   0   4   4 2061.29 389.377   2
   0  -4   4 1899.87 248.406   3
   0   4   5 39197.5 1516.49   2
   0   4   6 22492.4 1211.43   2
   0   4  -6 21437.1 904.158   3
   0   4   7 71183.4 2236.09   2
   0   4  -7 72574.1 1795.61   3
   0   4   8 1228.81 387.571   2
   0   4   9 38612.1 1796.05   2
   0   4  10 25759.6 1527.28   2
   0   4  10 24773.3 1492.98   4
   0   4  11 54628.9 2311.98   2
   0   4  11 54275.6 2294.14   4
   0   4  12 3667.58 598.335   2
   0   4  12 4118.84 685.811   4
   0   4  13 17301.6 1440.88   4
   0   4  13 17569.2 1415.30   2
   0   4 -14 385.851 378.863   1
   0   4  14-367.915 339.658   2
   0   4  14 373.223 277.129   4
   0   4  15 2269.32 608.153   2
   0   4  15 1742.69 477.226   4
   0   4  16 2338.09 646.162   4
   0   5   0 60.4040 150.550   2
   0   5  -1 25266.0 908.218   2
   0   5   1 25319.5 1046.64   2
   0   5  -2 40980.8 1058.91   2
   0   5   2 40986.5 1422.78   2
   0   5   3 2400.00 398.843   2
   0   5  -3 1950.17 221.552   2
   0   5  -4 12223.1 427.851   2
   0  -5   4 13567.6 652.206   3
   0   5   4 12560.9 872.424   2
   0  -5   5 81.0080 115.925   3
   0   5   5 108.753 187.346   2
   0   5   6 7988.81 766.320   2
   0   5   7 5948.57 703.586   2
   0   5   8 2398.53 477.364   2
   0   5   9 22246.1 1463.78   2
   0   5  10 37774.1 1943.47   2
   0   5  11 14120.1 1203.32   4
   0   5  11 14491.2 1262.69   2
   0   5  12 14429.4 1321.83   2
   0   5  12 15600.2 1317.53   4
   0   5  13 15792.6 1418.79   2
   0   5  13 13663.2 1320.28   4
   0   5  14 2739.77 621.713   4
   0   5  14 4054.10 737.277   2
   0   5  15 2624.54 685.034   2
   0   5  15 2537.83 620.695   4
   0   5  16 9962.79 1281.66   4
   0   6   0 100865. 2153.36   2
   0   6  -1 6543.12 515.926   2
   0   6   1 6506.62 602.672   2
   0   6   2 312316. 4212.84   2
   0   6  -2 312854. 3298.76   2
   0   6  -3 133721. 1981.91   2
   0   6   3 129949. 2870.51   2
   0   6  -4 242040. 2316.00   2
   0  -6   4 242394. 2961.83   3
   0   6   4 237179. 4043.92   2
   0   6  -5 1496.52 149.628   2
   0  -6   5 1398.47 240.712   3
   0   6   5 1670.48 338.426   2
   0   6  -5 1547.28 150.479   2
   0  -6   6 73640.1 1757.39   3
   0   6   6 74018.3 2467.79   2
   0   6   7 8839.09 888.150   2
   0   6   8 13202.8 1132.77   2
   0   6   9 14131.7 1210.36   2
   0   6  10 49559.8 2338.50   2
   0   6  11 17543.8 1441.75   2
   0   6  12 9507.42 1076.26   4
   0   6  12 11758.0 1226.63   2
   0   6  13 110.618 363.180   4
   0   6  13-302.491 387.147   2
   0   6  14 3294.62 749.470   2
   0   6  14 2815.82 729.147   4
   0   6  15-89.8221 270.855   4
   0   6  15-335.503 386.210   2
   0   7   0 342.257 202.075   2
   0   7  -1 20744.9 1003.84   2
   0   7   1 19540.7 1083.73   2
   0   7   2 42924.7 1675.43   2
   0   7  -2 44003.6 1367.78   2
   0   7   3 1122.24 341.017   2
   0   7  -3 872.428 189.690   2
   0  -7   4 6872.11 546.803   3
   0   7   4 5601.20 658.333   2
   0   7  -4 7075.81 467.756   2
   0  -7   5 32214.4 1163.66   3
   0   7   5 30508.3 1609.00   2
   0   7  -5 30157.8 797.752   2
   0   7   6 18709.7 1309.35   2
   0  -7   6 19312.5 933.929   3
   0   7   7 8725.61 950.524   2
   0   7   8 7462.41 913.174   2
   0   7   9 3046.80 643.548   2
   0   7  10 39678.6 2198.03   2
   0   7  11 832.600 371.361   2
   0   7  12 18162.4 1592.70   2
   0   7  13 8479.25 1157.82   2
   0   7  13 7482.59 1026.78   4
   0   7  14 9003.12 1173.96   4
   0   7  14 10021.3 1249.36   2
   0   7  15 2977.31 716.154   4
   0   8   0 55990.6 1879.73   2
   0   8   1 13599.6 975.458   2
   0   8  -1 14689.7 913.651   2
   0   8   2 19798.1 1237.65   2
   0   8  -2 19764.5 1000.78   2
   0   8  -3 47624.8 1453.35   2
   0   8   3 50895.9 2036.30   2
   0  -8   4 159362. 2779.46   3
   0   8  -4 159902. 2436.83   2
   0   8   4 154532. 3698.62   2
   0   8  -5 29930.7 920.860   2
   0   8   5 29213.7 1661.69   2
   0  -8   5 28254.2 1171.92   3
   0   8  -6 6409.32 318.603   2
   0  -8   6 7595.31 608.995   3
   0   8   6 6575.90 830.689   2
   0  -8   7 7264.68 604.187   3
   0   8   7 7038.58 900.671   2
   0   8   8 30439.7 1900.69   2
   0   8   9 37057.2 2155.84   2
   0   8  10 2206.05 576.401   2
   0   8  11 28074.2 1984.27   2
   0   8  12 1484.77 513.844   2
   0   8  13 6273.16 1023.35   2
   0   8  14 1392.34 568.471   4
   0   9   0 113.742 255.392   2
   0   9  -1 768.121 272.633   2
   0   9   1 414.509 296.797   2
   0   9  -2 425.873 206.208   2
   0   9   2 394.164 263.279   2
   0   9   3 3234.01 557.710   2
   0   9  -3 3513.73 456.941   2
   0  -9   4 5001.77 534.286   3
   0   9  -4 5933.79 519.549   2
   0   9   4 5049.31 714.345   2
   0   9  -5 428.606 134.750   2
   0   9   5 424.531 356.670   2
   0  -9   5 534.517 221.342   3
   0  -9   6 32142.4 1297.24   3
   0   9   6 29744.0 1825.52   2
   0   9   7 20736.5 1575.12   2
   0   9   8 6890.57 963.125   2
   0   9   9 7691.64 1041.51   2
   0   9  10 11989.3 1330.57   2
   0   9  11 23591.9 1894.30   2
   0   9  12 39.4113 392.709   2
   0  10   0-83.4625 253.499   2
   0  10   1 32795.8 1703.39   2
   0  10  -1 32435.2 1572.41   2
   0  10  -2 11968.4 906.308   2
   0  10   2 12034.6 1093.06   2
   0  10  -3 114796. 2650.36   2
   0  10   3 109529. 3333.39   2
   0  10  -4 18154.5 969.257   2
   0 -10   4 15989.9 1007.85   3
   0 -10   5 56088.3 1830.54   3
   0  10   5 52814.0 2468.29   2
   0  10   6 727.177 457.827   2
   0  10   7 108728. 3762.12   2
   0  10   8-44.8508 323.664   2
   0  10   9 29493.9 2077.88   2
   0  10  10 3987.37 875.434   2
   0  11   0 340.587 277.185   2
   0  11   1 2221.21 502.735   2
   0  11  -1 2085.19 468.335   2
   0  11  -2 284.575 220.412   2
   0  11   2 346.693 291.868   2
   0  11   3 540.603 291.601   2
   0  11  -3 368.386 230.858   2
   0  11   4 437.607 265.512   2
   0  11   5-235.576 380.433   2
   0  11   6 1217.82 536.409   2
   0  11   7 22389.9 1779.57   2
   0  11   8 5665.39 954.244   2
   0  11   9 1123.99 479.620   2
   0  12   0 103599. 3237.26   2
   0  12   1 27288.1 1729.74   2
   0  12  -1 27995.3 1618.81   2
   0  12  -2 57567.4 2207.46   2
   0  12   2 59094.0 2614.80   2
   0  12   3 3907.70 727.682   2
   0  12   4 132794. 4161.34   2
   0  12   5 1954.74 619.628   2
   0  12   6 56354.8 2867.08   2
   0  12   7 28932.4 2101.59   2
   0  12   8 36853.7 2451.19   2
   0  13   0 633.291 335.966   2
   0  13   1 800.386 351.812   2
   0  13  -1-491.316 438.808   2
   0  13   2 3660.58 730.885   2
   0  13   3-384.603 365.135   2
   0  13   4 9996.13 1213.45   2
   0  13   5 1358.41 516.940   2
   0  13   6 4440.88 898.421   2
   0  14   0 41112.8 2229.98   2
   0  14   1 306.372 253.074   2
   0  14   2 12103.5 1302.85   2
   0  14   3 1969.68 578.811   2
   0  14   4 21197.6 1830.16   2
   0  15   1 2863.43 671.308   2
   0  15   2 1905.52 620.196   2
   0  15   3 709.031 449.884   2
   1   0 -15 17235.1 1645.16   1
   1   0 -14-163.117 309.719   1
   1   0 -13 28525.7 1905.56   1
  -1   0  13 29526.4 1477.31   2
   1   0 -12 201.201 265.896   1
  -1   0  12 14.5452 203.308   2
  -1   0  11 5759.81 603.318   2
   1   0 -11 6101.70 825.109   1
  -1   0  10 96.6188 162.059   2
   1   0 -10-171.513 356.002   1
  -1   0  10-311.275 177.932   4
   1   0  -9 85768.8 2634.31   1
  -1   0   9 89782.4 2143.26   2
  -1   0   9 87394.8 2351.44   4
  -1   0   8 109.532 189.068   4
  -1   0   8 142.918 185.185   2
   1   0  -8 348.937 170.978   2
  -1   0   7 121475. 2356.55   4
   1   0  -7 118257. 2251.28   2
  -1   0   7 116782. 2177.01   2
  -1   0   6 267.102 149.310   4
   1   0  -6 186.277 159.808   2
  -1   0   6 204.776 132.725   2
   1   0  -5 45964.4 1169.05   4
  -1   0   5 48256.9 1198.32   4
   1   0  -5 47369.1 1218.73   2
  -1   0   5 48243.9 1214.16   2
  -1   0   4 139.755 129.598   2
   1   0  -4 26.9860 83.7249   4
  -1   0   4 24.1824 90.6390   4
   1   0  -4 263.359 119.430   2
  -1   0   3 570616. 2846.67   4
  -1   0   3 554447. 3452.34   2
   1   0  -3 566296. 2804.06   4
   1   0  -3 559375. 3486.38   2
  -1   0   2 315.792 104.048   2
   1   0   1 42018.3 868.408   3
   1   0   2 68.5619 86.0442   1
   1   0   2 206.245 109.071   4
   1   0   3 25984.3 916.826   4
   1   0   4-2.01450 140.275   4
   1   0   5 3959.41 350.254   2
   1   0   5 3528.33 441.850   4
   1   0   6 337.859 188.327   4
   1   0   6 63.4201 129.102   2
   1   0   7 4336.21 411.413   2
   1   0   7 4674.34 566.700   4
   1   0   8 36.0453 146.409   2
   1   0   8-95.4819 183.695   4
   1   0   9 51199.4 2086.56   4
   1   0   9 46530.8 1514.47   2
  -1   0  -9 45502.3 2002.45   1
  -1   0 -10-24.3160 313.697   1
   1   0  10-14.2044 140.124   2
   1   0  10 17.5684 256.220   4
   1   0  11 5824.69 602.074   2
  -1   0 -11 6245.47 892.025   1
   1   0  11 4803.69 731.426   4
   1   0  12 238.611 274.448   4
   1   0  12 336.417 163.332   2
  -1   0 -12-51.0206 320.173   1
  -1   0 -13 58329.8 2858.41   1
   1   0  13 55075.2 2665.06   4
  -1   0 -14-541.400 474.504   1
   1  -1 -15 5127.58 930.530   1
   1   1 -15 3798.92 856.391   1
   1   1 -14 4329.15 848.897   1
   1  -1 -14 5752.91 932.451   1
   1   1 -13 6562.13 943.262   1
   1  -1 -13 5881.59 866.330   1
  -1   1  13 7346.67 879.067   4
  -1   1  13 5781.28 716.890   2
  -1  -1  12 27794.8 1280.48   2
   1   1 -12 28940.3 1842.69   1
  -1   1  12 25782.3 1537.31   4
   1  -1 -12 28262.8 1807.59   1
  -1   1  12 29179.8 1505.46   2
   1  -1 -11 23973.0 1553.44   1
  -1   1  11 24536.8 1425.00   4
  -1   1  11 23014.8 1284.98   2
  -1  -1  11 26667.6 1210.85   2
  -1  -1  10 23421.8 1071.53   2
   1  -1 -10 20342.6 1341.55   1
  -1   1  10 22638.5 1209.69   2
  -1   1  10 22319.9 1266.29   4
  -1   1   9 59952.4 1877.30   2
  -1  -1   9 59186.7 1627.34   2
   1   1  -9 54271.9 1606.15   2
   1  -1  -9 58410.2 2143.80   1
  -1   1   9 58185.4 1910.12   4
  -1   1   8 39738.5 1456.88   4
  -1  -1   8 39608.4 1251.97   2
   1  -1  -8 39557.1 1638.69   1
  -1   1   8 39115.7 1433.77   2
   1   1  -8 35998.7 1220.42   2
   1  -1  -7 7880.64 685.023   1
  -1   1   7 7927.80 600.787   4
   1  -1  -7 7755.05 634.161   2
  -1  -1   7 8269.79 537.901   2
   1   1  -7 8273.81 556.616   2
  -1   1   7 7392.66 590.511   2
   1   1  -7 9019.27 663.572   4
  -1  -1   6 13802.9 646.197   2
   1  -1  -6 15068.2 879.605   1
   1   1  -6 14540.3 769.312   4
  -1   1   6 14449.1 784.557   2
   1  -1  -6 15300.3 824.584   2
  -1   1   6 15886.5 778.530   4
   1   1  -6 14765.8 678.863   2
  -1   1   5 104928. 1958.01   2
   1   1  -5 110654. 1914.76   4
  -1  -1   5 107983. 1666.30   2
   1  -1  -5 111207. 2039.28   2
  -1   1   5 110551. 1785.71   4
   1   1  -5 106888. 1672.32   2
  -1  -1   4 94752.9 1429.99   2
   1   1  -4 94054.8 1567.96   4
  -1   1   4 98409.4 1443.63   4
   1   1  -4 94444.6 1447.13   2
  -1   1   4 94898.1 1725.93   2
   1  -1  -4 98149.8 1757.94   2
  -1  -1   3 499582. 3026.17   2
   1   1  -3 507405. 3072.12   2
  -1   1   3 502168. 3651.97   2
  -1   1   2 390600. 2923.73   2
  -1  -1   2 386373. 2515.33   2
  -1   1   1 999999. 4181.95   2
  -1   1   0 184762. 1602.83   2
   1  -1   1 495217. 3172.46   3
  -1   1  -1 494572. 2422.59   2
   1  -1   2 77136.6 1407.77   4
   1   1   2 77042.4 1397.06   1
   1  -1   2 75972.9 1379.16   3
   1  -1   2 76504.4 950.755   2
   1  -1   3 194645. 2567.29   4
   1   1   3 199018. 2513.04   1
   1  -1   4 139660. 2414.38   4
   1   1   4 134662. 2331.90   1
  -1   1  -4 142461. 2273.54   3
   1  -1   5 255394. 3578.20   4
  -1   1  -5 259662. 3355.86   3
   1  -1   5 253278. 2328.51   2
   1   1   5 256735. 3103.43   2
   1  -1   6 36377.6 967.372   2
   1  -1   6 39611.0 1519.19   4
   1   1   6 36974.5 1250.98   2
   1   1   6 36989.5 1460.02   4
   1   1   7 309395. 3828.51   2
   1  -1   7 309869. 3081.00   2
   1   1   7 312797. 4488.23   4
   1  -1   7 314135. 4582.67   4
   1  -1   8 26404.8 959.281   2
   1  -1   8 24008.6 1348.77   4
  -1   1  -8 25198.3 1407.25   1
   1   1   8 27084.6 1420.12   4
   1   1   8 25533.9 1167.08   2
  -1  -1  -9 68034.5 2485.19   1
   1  -1   9 73397.0 1698.68   2
   1  -1   9 73176.0 2493.02   4
   1   1   9 70670.1 2433.02   4
   1   1   9 73282.3 2069.46   2
  -1   1  -9 70814.1 2534.77   1
   1  -1  10 88116.3 2911.81   4
   1   1  10 89269.3 2879.03   4
   1   1  10 93359.3 2443.85   2
  -1  -1 -10 89419.7 3010.11   1
  -1   1 -10 84548.7 2934.10   1
   1  -1  10 95150.1 2047.22   2
   1   1  11 72062.9 2733.21   4
   1  -1  11 77080.9 1928.91   2
  -1   1 -11 71499.2 2849.89   1
   1  -1  11 70245.8 2735.03   4
  -1  -1 -11 74419.8 2914.09   1
   1   1  11 74503.2 2263.03   2
   1   1  12 27348.3 1434.90   2
   1   1  12 25295.0 1719.92   4
  -1   1 -12 23545.5 1730.76   1
  -1  -1 -12 24350.1 1766.12   1
   1   1  13 950.739 460.509   4
  -1   1 -13 1318.18 541.137   1
  -1  -1 -13-33.1860 459.713   1
   1   1  14 20204.8 1684.80   4
  -1  -1 -14 19682.6 1769.53   1
  -1   1 -14 19523.1 1754.64   1
   1   1  15 16391.4 1610.59   4
  -1   2  15 4460.11 774.677   4
   1   2 -15 4493.34 862.393   1
   1  -2 -15 5605.61 965.047   1
  -1   2  14 28285.8 1702.40   2
   1  -2 -14 25817.8 1910.05   1
  -1   2  14 27745.6 1780.67   4
   1   2 -14 27210.2 2030.23   1
  -1   2  13 28915.1 1651.32   2
   1   2 -13 29834.6 2004.42   1
   1  -2 -13 29883.6 1953.02   1
  -1   2  13 30693.9 1788.58   4
   1  -2 -12 27043.7 1774.12   1
  -1   2  12 27914.1 1555.43   2
  -1   2  12 26384.0 1564.71   4
  -1   2  11 7781.14 823.041   4
  -1   2  11 7476.41 801.465   2
   1  -2 -11 7076.40 850.510   1
  -1  -2  11 6415.85 546.687   2
  -1  -2  10 71536.2 1720.80   2
  -1   2  10 71254.8 2279.56   2
   1   2 -10 66248.1 1707.19   2
   1  -2 -10 71294.4 2526.86   1
  -1   2  10 71725.0 2272.80   4
   1   2  -9 69773.2 1665.08   2
  -1   2   9 77492.0 2259.48   2
  -1  -2   9 75796.4 1685.73   2
  -1   2   9 77239.1 2198.16   4
   1  -2  -9 73761.0 2392.13   1
   1  -2  -8 67365.7 2130.22   1
  -1   2   8 68629.0 2037.89   2
   1   2  -8 67900.0 1544.18   2
  -1   2   8 66352.4 1895.74   4
  -1  -2   8 69421.0 1511.78   2
   1   2  -7 171072. 2278.45   2
  -1   2   7 172922. 3070.96   2
  -1   2   7 177965. 2848.50   4
   1  -2  -7 170961. 3156.78   1
  -1  -2   7 175730. 2270.93   2
   1   2  -6 18028.5 920.004   4
  -1  -2   6 17589.3 667.029   2
   1   2  -6 17514.2 678.079   2
  -1   2   6 17189.0 918.198   2
   1  -2  -6 18391.9 945.984   1
  -1   2   5 50237.6 1474.88   2
   1   2  -5 47763.3 1030.96   2
   1  -2  -5 49822.5 1400.09   1
  -1  -2   5 49165.6 1033.10   2
   1  -2  -5 51495.2 1504.60   2
   1   2  -5 50335.2 1399.04   4
  -1   2   4 18272.4 843.525   2
  -1  -2   4 18178.1 597.573   2
   1  -2  -4 17773.3 748.132   1
   1   2  -4 18588.5 600.271   2
  -1   2   3 150679. 1844.56   1
   1   2  -3 145935. 1627.40   2
  -1  -2   3 147687. 1640.78   2
   1  -2  -3 145267. 1814.47   1
  -1   2   3 144564. 2168.37   2
  -1   2   2 30955.8 677.723   1
  -1   2   2 30175.6 911.874   2
   1   2  -2 30467.4 744.948   2
  -1   2   1 5188.92 349.896   2
  -1   2   0 18434.2 574.439   2
  -1   2  -1 816590. 3332.66   2
  -1   2  -2 733519. 2731.49   2
   1  -2   2 751776. 2729.33   2
   1   2   3 47443.4 1306.88   1
   1  -2   3 44039.6 1198.06   3
   1  -2   3 44841.8 618.336   2
  -1   2  -3 47191.3 1214.79   3
  -1   2  -4 76901.7 1663.16   3
   1  -2   4 71684.0 1644.96   3
   1   2   4 73048.9 1769.60   1
   1   2   4 71298.2 1707.30   2
   1  -2   4 72022.6 839.858   2
  -1   2  -5 1096.29 264.261   3
   1   2   5 890.817 199.913   2
   1  -2   5 863.655 118.553   2
   1   2   6 4598.28 494.899   2
   1  -2   6 6004.45 317.392   2
   1  -2   7 2946.22 245.759   2
   1   2   7 2930.86 418.326   2
   1   2   8 15733.2 982.354   2
   1   2   8 16724.3 1135.26   4
   1  -2   8 16380.7 631.397   2
   1   2   9 17.8791 163.141   2
  -1  -2  -9 272.301 187.945   1
   1   2   9 158.474 227.247   4
   1  -2   9 302.631 129.850   2
   1  -2  10 40569.2 1138.57   2
  -1   2 -10 37952.5 1979.65   1
  -1  -2 -10 37796.7 1988.15   1
   1   2  10 37302.2 1890.71   4
   1   2  10 39998.1 1721.21   2
  -1   2 -11 212.067 263.918   1
  -1  -2 -11 112.593 316.284   1
   1   2  11 498.576 340.996   4
   1   2  11 370.026 274.458   2
   1   2  12 3234.23 509.900   2
   1   2  12 3606.87 651.085   4
  -1   2 -13 5890.00 932.631   1
   1   2  13 4968.62 821.753   4
   1   2  13 5733.17 736.127   2
  -1   2 -14 42687.1 2586.14   1
   1   2  14 39698.5 2388.49   4
   1   2  15 5525.38 959.848   4
  -1   3  15 5238.80 834.569   4
   1   3 -15 4336.56 832.283   1
  -1   3  14 13169.2 1237.16   4
  -1   3  14 14439.2 1277.66   2
  -1   3  13 8191.95 945.602   4
   1  -3 -13 8846.24 1108.33   1
  -1   3  13 8022.23 930.657   2
  -1   3  12 27548.2 1636.00   2
  -1   3  12 26539.7 1586.49   4
   1  -3 -12 24176.4 1664.91   1
  -1   3  11 7141.15 813.278   2
  -1   3  11 7129.37 773.558   4
   1  -3 -11 7587.02 921.398   1
  -1  -3  10 10309.5 583.198   2
   1  -3 -10 9939.42 962.144   1
  -1   3  10 10246.6 875.039   4
  -1   3  10 10969.9 943.160   2
   1   3  -9 556.908 153.576   2
  -1  -3   9 525.227 150.562   2
   1  -3  -9 505.466 289.905   1
   1   3  -9 436.244 171.874   3
  -1   3   9 488.334 269.595   2
  -1   3   9 761.840 293.156   4
   1  -3  -8 40837.7 1688.70   1
  -1   3   8 43299.8 1728.78   2
  -1  -3   8 40373.7 1041.47   2
   1   3  -8 40079.8 1055.82   2
   1   3  -8 38801.9 1321.92   3
  -1  -3   7 4466.36 323.591   2
  -1   3   7 4959.45 564.944   2
   1   3  -7 4529.50 404.913   3
   1   3  -7 4652.98 339.210   2
   1  -3  -7 3520.89 473.977   1
  -1  -3   6 57161.8 1117.39   2
   1   3  -6 60138.8 1260.41   3
   1   3  -6 57112.2 1121.21   2
  -1   3   6 61137.1 1848.98   2
   1   3  -5 13984.5 506.301   3
   1   3  -5 14075.4 534.747   2
  -1   3   5 14137.6 852.788   2
  -1   3   5 16174.1 825.289   1
  -1   3   4 250774. 2886.94   1
  -1   3   4 242839. 3297.47   2
   1   3  -4 244811. 1707.19   3
   1   3  -4 240027. 2184.86   2
   1   3  -3 4846.36 321.540   2
  -1   3   3 4701.55 442.169   2
  -1   3   3 4430.87 350.852   1
  -1   3   2 179184. 2473.58   2
  -1   3   1 24328.7 837.304   2
  -1   3   0 35134.6 912.228   2
  -1   3  -1 83735.9 1241.67   2
   1  -3   1 85870.3 1244.76   2
   1  -3   2 53343.9 1312.99   3
   1  -3   2 54307.3 840.723   2
  -1   3  -2 54034.4 851.465   2
   1  -3   3 161336. 1141.80   2
  -1   3  -3 160050. 1161.63   2
   1  -3   3 163675. 2381.16   3
   1  -3   4 218954. 2917.98   3
   1   3   4 221428. 3236.58   1
  -1   3  -4 220185. 2923.30   3
   1   3   4 218879. 3259.78   2
   1   3   5 5090.86 536.534   2
  -1   3  -5 4416.48 456.801   3
   1  -3   5 4214.19 461.348   3
   1   3   6 54136.0 1777.86   2
   1   3   7 5162.00 585.089   2
   1  -3   8 105876. 1028.89   2
   1  -3   8 105969. 1040.25   2
   1   3   8 109432. 2786.07   2
   1   3   9 2428.27 465.280   2
   1   3   9 2023.43 426.882   4
   1  -3   9 2477.95 184.045   2
   1   3  10 54015.1 2127.67   2
   1   3  10 52650.8 2253.35   4
   1   3  11 12997.4 1199.74   4
  -1   3 -11 11726.8 1180.78   1
   1   3  11 12213.7 1064.50   2
   1   3  12 19416.8 1536.39   4
  -1   3 -12 18371.2 1572.29   1
   1   3  12 18759.1 1358.11   2
   1   3  13 3745.21 645.448   2
   1   3  13 4724.51 814.974   4
  -1   3 -13 5062.64 925.444   1
  -1   3 -14 30314.3 2205.24   1
   1   3  14 28489.7 1776.30   2
   1   3  14 29978.3 2071.23   4
   1   3  15 5427.86 993.607   4
  -1   4  15 2008.44 565.938   4
  -1   4  15 2588.36 608.657   2
  -1   4  14 60816.3 2655.07   4
  -1   4  14 58239.8 2662.61   2
  -1   4  13 723.524 239.104   4
  -1   4  13 1310.85 434.080   2
  -1   4  12 39221.2 1951.58   4
  -1   4  12 42096.6 2100.02   2
  -1   4  11 729.716 313.478   2
  -1   4  11 254.700 223.703   4
  -1   4  10 178652. 3714.13   4
  -1   4  10 179828. 4024.74   2
   1   4  -9 161.804 129.803   3
   1   4  -9 30.4159 70.2934   2
  -1   4   9 53.7757 189.770   2
   1   4  -8 8099.77 571.622   3
   1   4  -8 8108.83 418.275   2
  -1   4   8 8660.80 828.894   2
   1   4  -7 7599.81 490.042   3
   1   4  -7 8084.41 408.045   2
  -1   4   7 7922.55 755.065   2
   1   4  -6 291215. 2418.52   2
  -1   4   6 294990. 4335.85   2
   1   4  -5 152.673 65.4616   2
  -1   4   5 148.252 150.193   1
  -1   4   5 182.598 210.493   2
  -1   4   4 1238.72 233.544   1
   1   4  -4 1128.62 175.392   2
  -1   4   4 1388.02 328.283   2
  -1  -4   3 4088.80 218.324   3
  -1   4   3 5169.41 499.398   2
  -1   4   2 18978.6 891.676   2
  -1   4   1 9988.96 600.394   2
  -1   4   0 21768.9 817.680   2
   1  -4   0 22308.3 819.418   2
   1  -4   1 293017. 2675.01   2
  -1   4  -1 293286. 2679.61   2
  -1   4  -2 41336.7 891.028   2
   1  -4   2 42129.1 889.531   2
   1  -4   3 1771.59 151.493   2
   1   4   3 1780.63 343.361   2
   1  -4   3 2042.22 303.350   3
  -1   4  -3 1808.47 159.050   2
   1   4   4 27.9612 166.261   2
   1  -4   4 180.222 146.522   3
   1   4   5 59187.2 1900.41   2
   1  -4   5 58828.2 1644.93   3
   1   4   6 12132.4 915.010   2
   1   4   7 2669.62 494.755   2
   1   4   8 2328.29 452.888   2
   1   4   9 49070.8 2066.15   2
   1   4  10 6864.20 856.708   4
   1   4  10 7342.78 840.719   2
   1   4  11 8523.18 996.453   4
   1   4  11 9658.43 999.037   2
   1   4  12 19540.1 1544.21   4
   1   4  12 18719.6 1414.28   2
   1   4  13 747.717 369.670   2
  -1   4 -13 543.761 299.899   1
   1   4  13 1215.51 527.593   4
   1   4  14 10865.7 1263.63   4
  -1   4 -14 9858.23 1325.44   1
   1   4  14 9423.58 1088.94   2
   1   4  15 1625.10 610.859   4
  -1   5  15 5676.24 963.514   2
  -1   5  14 3042.16 664.162   4
  -1   5  14 3481.52 695.666   2
  -1   5  13 4791.26 763.717   4
  -1   5  13 4348.65 741.910   2
  -1   5  12 15986.6 1257.18   4
  -1   5  12 18450.8 1465.60   2
  -1   5  11 2686.54 608.799   2
  -1   5  11 3726.94 605.297   4
  -1   5  10 41482.3 2046.42   2
  -1   5   9 127.502 218.051   2
   1   5  -8 43430.8 813.751   2
  -1   5   8 47365.7 2013.86   2
   1   5  -8 45097.9 1274.70   3
   1   5  -7 98029.7 1323.77   2
  -1   5   7 100267. 2804.48   2
  -1   5   6 66026.8 2184.07   2
   1   5  -6 67003.5 1167.28   2
  -1   5   5 34280.9 1505.81   2
   1   5  -5 33272.8 886.776   2
   1   5  -4 111066. 1756.96   2
  -1   5   4 115226. 2626.71   2
  -1  -5   4 113803. 1356.44   3
  -1   5   3 329493. 4241.20   2
  -1   5   2 43962.0 1464.92   2
   1  -5  -1 81094.2 1861.43   2
  -1   5   1 77841.0 1822.16   2
   1  -5   0 300546. 3353.79   2
  -1   5   0 295653. 3308.34   2
   1  -5   1 209265. 2561.16   2
  -1   5  -1 204553. 2551.20   2
   1   5   2 64068.9 1869.36   2
   1  -5   2 63644.6 1285.46   2
  -1   5  -2 60953.1 1249.88   2
   1  -5   3 192784. 2900.23   3
   1   5   3 196939. 3426.76   2
  -1   5  -3 194026. 1925.57   2
   1   5   4 128918. 2874.48   2
   1  -5   4 126975. 2404.70   3
   1  -5   5 133257. 2542.91   3
   1   5   5 133251. 3038.15   2
   1  -5   6 22439.1 1101.69   3
   1   5   6 21528.7 1279.46   2
   1   5   7 60712.5 2232.33   2
   1   5   8 114171. 3184.77   2
   1   5   9 30474.0 1716.59   2
   1   5  10 21362.4 1500.45   2
   1   5  11 17160.2 1421.41   4
   1   5  11 17468.4 1423.99   2
   1   5  12 23383.9 1726.27   4
   1   5  12 25383.7 1737.72   2
   1   5  13 7078.55 1024.64   4
   1   5  13 5968.49 898.468   2
  -1   5 -14 25900.9 2129.84   1
   1   5  14 22799.6 1764.28   2
   1   5  14 24065.6 1902.93   4
   1   5  15-107.715 460.464   4
   1   5  15 789.471 517.980   2
  -1   6  15 2705.68 737.780   2
  -1   6  14 409.256 333.471   2
  -1   6  14 1094.45 515.269   4
  -1   6  13 35701.9 2020.66   4
  -1   6  13 34723.2 2164.75   2
  -1   6  12 4652.93 801.158   2
  -1   6  12 5002.75 733.550   4
  -1   6  11 25881.6 1754.93   2
  -1   6  10 13982.5 1264.07   2
  -1   6   9 182.158 261.423   2
  -1   6   8 5192.93 720.581   2
  -1   6   7 35943.2 1773.21   2
   1   6  -7 34702.4 779.294   2
  -1   6   6 6188.69 740.289   2
   1   6  -6 6055.12 380.316   2
   1   6  -5 49666.3 1190.75   2
  -1  -6   5 50066.5 1040.12   3
  -1   6   5 49706.8 1919.28   2
  -1   6   4-39.9456 198.289   2
  -1  -6   4 114.311 76.2754   3
  -1   6   3 69409.1 2077.56   2
  -1   6   2 886.189 286.872   2
  -1   6   1 932.414 228.306   2
   1  -6   0 22574.5 1010.45   2
  -1   6   0 21235.0 977.886   2
   1  -6   1 39042.8 1254.75   2
   1   6   1 38744.8 1499.06   2
  -1   6  -1 40144.9 1248.92   2
  -1   6  -2 1274.52 237.340   2
   1   6   2 1020.72 334.794   2
  -1   6  -3 2332.08 251.069   2
   1   6   3 2287.96 414.413   2
   1   6   4 8237.36 787.418   2
  -1   6  -4 7823.57 376.594   2
   1  -6   4 7853.71 643.367   3
   1   6   5 3387.38 520.148   2
   1  -6   5 3570.65 452.409   3
   1   6   6 31001.0 1622.55   2
   1  -6   6 32328.1 1356.95   3
   1  -6   7 12596.3 894.396   3
   1   6   7 11309.7 1023.49   2
   1   6   8 16013.7 1274.38   2
   1   6   9 1051.49 445.418   2
   1   6  10 262.731 347.049   2
   1   6  11 46742.0 2402.15   2
   1   6  12 784.330 330.762   2
   1   6  12 954.306 382.874   4
   1   6  13 7399.60 1037.80   4
   1   6  13 7476.62 1033.93   2
   1   6  14 199.556 332.095   2
   1   6  14 223.613 314.770   4
   1   6  15 8034.84 1082.03   2
  -1   7  14 364.816 453.238   4
  -1   7  14 3683.66 859.595   2
  -1   7  13 308.093 313.098   2
  -1   7  13 1163.74 459.009   4
  -1   7  12 214.529 367.785   2
  -1   7  11 21772.7 1689.15   2
  -1   7  10 5221.10 822.514   2
  -1   7   9 18353.4 1460.76   2
  -1   7   8 17735.7 1375.48   2
   1   7  -7 87148.4 1313.07   2
  -1   7   7 88700.6 2924.74   2
  -1   7   6 2989.28 548.029   2
   1   7  -6 4203.68 347.918   2
   1   7  -6 3462.35 314.320   2
  -1  -7   5 41551.1 1030.72   3
   1   7  -5 40236.4 1189.53   2
  -1   7   5 43560.5 1890.35   2
  -1  -7   4 254.085 98.2354   3
  -1   7   4 189.054 182.331   2
  -1   7   3 155363. 3295.88   2
   1   7  -2 8970.10 678.879   2
  -1   7   2 9547.54 793.816   2
  -1   7   1 110109. 2529.69   2
   1   7  -1 117519. 2553.44   2
   1   7   0 27088.3 1289.17   2
  -1   7   0 25067.0 1149.50   2
  -1   7  -1 386805. 4239.86   2
   1   7   1 390268. 5071.02   2
  -1   7  -2 2153.34 307.116   2
   1   7   2 1996.12 406.127   2
   1   7   3 296641. 4756.37   2
  -1   7  -3 300590. 3190.13   2
   1  -7   4 667.057 251.317   3
   1   7   4 805.806 304.647   2
  -1   7  -4 461.390 106.971   2
   1  -7   5 83984.9 2194.13   3
  -1   7  -5 80369.8 1055.33   2
   1   7   5 84455.1 2715.55   2
   1  -7   6 503.482 210.678   3
   1   7   6 604.917 259.267   2
   1  -7   7 167441. 3281.34   3
   1   7   7 168172. 4124.37   2
   1   7   8 12039.4 1170.94   2
   1   7   9 33189.9 1959.13   2
   1   7  10 5436.38 836.874   2
   1   7  11 56798.5 2739.79   2
   1   7  12 4365.18 824.330   2
   1   7  13 17540.5 1625.59   2
   1   7  13 18206.2 1661.88   4
   1   7  14 295.629 428.400   2
   1   7  14 1132.34 516.414   4
  -1   8  13 2406.84 619.315   2
  -1   8  12 30710.7 2168.58   2
  -1   8  11 15072.6 1449.28   2
  -1   8  10 12116.9 1297.18   2
  -1   8   9 7461.70 974.161   2
  -1   8   8 2310.88 556.766   2
  -1   8   7 7808.33 922.369   2
   1   8  -6 86591.3 1675.56   2
  -1   8   6 80382.9 2828.81   2
  -1  -8   6 82064.6 1563.99   3
  -1  -8   5 352.458 140.117   3
  -1   8   5-75.9433 278.957   2
   1   8  -5 448.995 186.330   2
  -1  -8   4 19620.6 824.073   3
  -1   8   4 17435.3 1236.48   2
   1   8  -4 20416.3 985.062   2
  -1   8   3 13224.0 1034.33   2
   1   8  -3 13124.7 835.173   2
   1   8  -2 181.929 166.927   2
  -1   8   2-43.6441 183.076   2
  -1   8   1 2036.97 405.299   2
   1   8  -1 3195.00 484.931   2
   1   8   0 238.984 192.285   2
  -1   8   0 675.175 209.116   2
  -1   8  -1 2363.87 352.913   2
   1   8   1 1832.14 422.336   2
   1   8   2 14887.5 1092.44   2
  -1   8  -2 14158.3 832.251   2
  -1   8  -3 351.596 162.514   2
   1   8   3-14.6508 164.966   2
   1   8   4 13824.1 1142.65   2
   1  -8   4 14685.8 977.168   3
  -1   8  -4 14751.6 700.762   2
   1  -8   5 32869.5 1457.13   3
  -1   8  -5 31968.1 828.791   2
   1   8   5 33147.2 1798.82   2
   1  -8   6 5111.08 588.874   3
   1   8   6 4487.39 700.087   2
   1   8   7 17696.7 1417.50   2
   1  -8   7 16323.6 1065.49   3
   1   8   8 17.5370 243.913   2
   1   8   9 17329.2 1490.72   2
   1   8  10 2064.92 607.694   2
   1   8  11 25848.3 1950.25   2
   1   8  12 14482.9 1489.28   2
   1   8  13 10330.8 1315.93   4
  -1   9  12 1410.80 508.797   2
  -1   9  11 1003.03 504.460   2
  -1   9  10 22969.7 1805.17   2
  -1   9   9-184.880 320.992   2
  -1   9   8 41204.4 2287.98   2
  -1   9   7 2568.13 567.964   2
  -1   9   6 49497.5 2325.60   2
   1   9  -6 47160.5 1333.85   2
   1   9  -5 18073.8 919.932   2
  -1   9   5 18528.4 1374.69   2
  -1  -9   5 18690.7 824.938   3
  -1   9   4 22902.2 1487.17   2
   1   9  -4 24289.7 1142.32   2
   1   9  -3 13098.9 891.333   2
  -1   9   3 12936.5 1079.23   2
  -1   9   2 15853.4 1148.66   2
   1   9  -2 17111.8 1068.66   2
   1   9  -1 3150.47 524.793   2
  -1   9   1 2259.01 440.460   2
  -1   9   0 71175.6 2220.33   2
   1   9   0 68113.0 2306.22   2
  -1   9  -1 529.131 234.932   2
   1   9   1 299.247 177.321   2
   1   9   2 55678.3 2239.77   2
  -1   9  -2 57034.1 1802.56   2
  -1   9  -3 55714.4 1644.32   2
   1   9   3 53082.4 2255.35   2
  -1   9  -4 35921.4 1211.17   2
   1  -9   4 36262.4 1601.27   3
   1  -9   5 9547.36 826.130   3
   1   9   5 7738.36 939.831   2
   1  -9   6 27841.6 1404.45   3
   1   9   6 31258.1 1895.92   2
   1  -9   7 44867.6 1802.36   3
   1   9   7 45818.1 2361.95   2
   1   9   8 45489.9 2449.36   2
   1   9   9 1999.58 644.784   2
   1   9  10 21718.3 1814.81   2
   1   9  11 10313.3 1277.27   2
  -1  10  11-156.277 362.033   2
  -1  10  10 34900.9 2343.75   2
  -1  10   9 645.591 364.489   2
  -1  10   8 36662.4 2234.88   2
  -1  10   7-12.2907 293.792   2
  -1  10   6 15841.6 1382.45   2
   1  10  -5 15786.7 910.094   2
  -1  10   5 15733.1 1340.12   2
   1  10  -4 14657.4 947.651   2
  -1  10   4 13935.8 1229.74   2
  -1  10   3 1004.68 396.427   2
   1  10  -3 509.587 226.454   2
   1  10  -2 7372.14 764.270   2
  -1  10   2 6055.14 754.513   2
  -1  10   1 520.126 228.086   2
   1  10  -1 1096.96 340.998   2
  -1  10   0 4175.16 586.096   2
   1  10   0 4826.17 668.344   2
   1  10   1 8953.81 934.388   2
  -1  10  -1 10603.6 886.485   2
  -1  10  -2-196.013 219.691   2
   1  10   2 366.619 265.613   2
  -1  10  -3 3981.37 490.245   2
   1  10   3 4049.79 669.583   2
   1 -10   4 1904.34 403.457   3
  -1  10  -4 1903.17 318.762   2
   1  10   4 2885.84 615.371   2
   1  10   5 337.727 270.646   2
   1 -10   5-337.926 234.199   3
   1 -10   6 20716.9 1255.14   3
   1  10   6 21933.5 1682.57   2
   1  10   7 3046.40 644.137   2
   1  10   8 2012.95 618.275   2
   1  10   9 2094.23 679.435   2
   1  10  10 16024.8 1619.52   2
  -1  11   9 9215.03 1239.95   2
  -1  11   8 38738.5 2416.68   2
  -1  11   7 2931.47 702.821   2
  -1  11   6 47545.3 2507.79   2
  -1  11   5 59277.1 2709.96   2
  -1  11   4 44558.2 2295.96   2
   1  11  -4 43729.2 1729.34   2
   1  11  -3 4208.17 580.805   2
  -1  11   3 3441.18 644.002   2
   1  11  -2 28483.3 1553.75   2
  -1  11   2 28156.6 1693.32   2
   1  11  -1 24128.0 1488.38   2
  -1  11   1 21240.3 1432.67   2
   1  11   0 68928.2 2581.09   2
  -1  11   0 68966.3 2462.44   2
   1  11   1 36796.6 1968.59   2
  -1  11  -1 34751.0 1687.53   2
  -1  11  -2 44336.5 1804.46   2
   1  11   2 40760.5 2113.55   2
   1  11   3 43872.4 2271.35   2
  -1  11  -3 42649.3 1649.40   2
   1 -11   4 60316.2 2263.45   3
   1  11   4 63192.6 2800.84   2
   1  11   5 38118.9 2240.23   2
   1 -11   5 37551.1 1773.33   3
   1  11   6 32900.2 2142.02   2
   1  11   7 19873.0 1705.73   2
   1  11   8 18852.0 1708.72   2
   1  11   9 4727.43 905.681   2
  -1  12   8 2837.40 732.674   2
  -1  12   7 8067.50 1142.82   2
  -1  12   6 7480.20 1070.44   2
  -1  12   5 6335.10 950.164   2
  -1  12   4 720.129 406.643   2
   1  12  -3 35267.4 1721.25   2
  -1  12   3 33258.2 2013.68   2
   1  12  -2 11766.6 1064.62   2
  -1  12   2 12384.0 1218.00   2
  -1  12   1 2719.32 584.357   2
   1  12  -1 2898.51 543.390   2
  -1  12   0 2370.89 527.318   2
   1  12   0 2311.79 546.002   2
  -1  12  -1 7599.40 849.674   2
   1  12   1 7125.52 918.347   2
   1  12   2-522.231 490.810   2
  -1  12  -2 211.976 175.016   2
   1  12   3 3769.49 740.542   2
   1  12   4 2139.42 523.307   2
   1  12   5 588.461 482.961   2
   1  12   6 1266.90 464.418   2
   1  12   7-147.551 406.688   2
  -1  13   6 531.541 347.196   2
  -1  13   5 35124.7 2288.63   2
  -1  13   4 752.443 456.851   2
  -1  13   3 17871.6 1561.37   2
  -1  13   2-37.2722 351.123   2
   1  13  -2 372.019 228.397   2
   1  13  -1 26702.6 1725.23   2
  -1  13   1 23125.9 1657.39   2
  -1  13   0 5473.07 782.913   2
   1  13   0 5039.55 822.205   2
   1  13   1 85315.3 3271.09   2
  -1  13  -1 82848.0 2857.89   2
   1  13   2 2578.35 600.319   2
   1  13   3 52850.3 2727.23   2
   1  13   4 539.463 472.582   2
   1  13   5 53144.3 2911.19   2
   1  13   6 3392.84 793.356   2
  -1  14   5 9844.60 1298.77   2
  -1  14   4 2705.84 690.559   2
  -1  14   3 49378.3 2694.21   2
  -1  14   2 6760.09 996.647   2
  -1  14   1 4507.25 806.759   2
   1  14  -1 5099.25 799.146   2
  -1  14   0-224.231 274.219   2
   1  14   0 335.928 318.203   2
   1  14   1 2230.75 619.391   2
   1  14   2 1294.23 456.712   2
   1  14   3 364.604 326.575   2
   1  14   4 879.937 521.844   2
  -1  15   3 5131.88 948.857   2
  -1  15   2 1627.47 526.813   2
   1  15   1 6790.45 1016.71   2
   1  15   2 6440.06 1043.00   2
   2   0 -15-286.126 346.744   1
   2   0 -14 18386.0 1605.37   1
   2   0 -13 315.305 284.581   1
  -2   0  13-33.9511 237.145   2
   2   0 -12 6250.00 856.923   1
  -2   0  12 7504.43 770.339   2
  -2   0  11-12.1345 191.186   2
   2   0 -11 249.815 260.160   1
  -2   0  10 19907.8 1140.01   2
  -2   0   9 108.085 206.152   2
  -2   0   8 54523.3 1721.41   2
  -2   0   7-130.587 156.936   2
   2   0  -6 65795.2 1714.30   2
  -2   0   6 65000.0 1702.82   2
   2   0  -5-71.4805 136.703   2
  -2   0   5 54.5978 177.232   2
  -2   0   4 102520. 1927.52   2
   2   0  -4 102946. 1149.11   4
   2   0  -4 105576. 1975.28   2
  -2   0   3-46.2918 127.153   2
  -2   0   2 181771. 2330.45   2
  -2   0   1 558.246 162.018   2
   2   0   0 570380. 3172.77   4
   2   0   0 581984. 3885.58   3
  -2   0   0 568950. 4004.60   2
   2   0   1-6.09587 112.539   4
   2   0   1 29.2410 105.091   3
   2   0   2 259298. 3110.57   3
   2   0   2 265384. 2969.73   4
   2   0   2 266617. 2746.53   1
  -2   0  -3 239.535 176.087   1
   2   0   3 575.606 184.118   1
   2   0   4 145535. 2531.08   1
  -2   0  -4 143900. 2558.64   1
   2   0   4 137771. 2606.73   4
  -2   0  -5 48.3437 170.901   1
   2   0   5 97.4440 187.652   4
   2   0   6 572727. 6141.79   4
  -2   0  -6 565275. 6051.90   1
  -2   0  -7 84.4020 263.225   1
   2   0   7-44.8920 188.775   4
   2   0   7-215.485 154.007   2
   2   0   8 165742. 2881.00   2
   2   0   8 163906. 3738.50   4
  -2   0  -8 165231. 3745.86   1
  -2   0  -9 71.6122 208.609   1
   2   0   9 181.182 171.490   2
   2   0   9-97.9045 233.107   4
   2   0  10 41559.7 2113.47   4
  -2   0 -10 39277.4 2070.72   1
   2   0  10 44508.0 1620.45   2
   2   0  11 119.110 269.099   4
  -2   0 -11-399.121 364.985   1
   2   0  11-200.183 221.505   2
   2   0  12 30130.4 1982.77   4
  -2   0 -12 24413.1 1823.60   1
   2   0  13-187.689 273.685   4
  -2   0 -13-1431.68 524.910   1
  -2   0 -14 49812.7 2841.42   1
   2   0  14 48861.4 2756.02   4
   2  -1 -15 4139.30 805.615   1
   2   1 -15 2873.58 733.681   1
   2   1 -14 32666.7 2167.43   1
   2  -1 -14 32966.1 2117.35   1
  -2   1  14 36581.0 1881.14   2
   2   1 -13 27893.9 1893.61   1
   2  -1 -13 29829.4 1904.95   1
  -2   1  13 31282.5 1690.50   2
   2  -1 -12 12419.5 1188.66   1
  -2  -1  12 13344.4 973.296   2
  -2   1  12 12281.1 1022.78   2
  -2  -1  11 7147.29 681.491   2
   2  -1 -11 6854.08 832.182   1
  -2   1  11 7861.81 786.144   2
  -2   1  11 5972.56 643.417   4
  -2   1  10 36595.5 1617.44   2
   2  -1 -10 36229.2 1767.19   1
  -2   1  10 37608.4 1522.41   4
  -2  -1  10 39111.0 1505.28   2
  -2   1   9 40327.1 1627.34   2
  -2  -1   9 43241.7 1519.59   2
   2  -1  -9 40749.1 1745.15   1
  -2   1   9 42483.0 1499.19   4
  -2   1   8 46117.2 1427.01   4
   2   1  -8 45369.9 1481.64   4
  -2  -1   8 46399.4 1499.07   2
   2  -1  -8 45822.7 1717.73   1
  -2   1   8 45127.4 1644.49   2
  -2   1   7 3.47206 139.370   2
  -2  -1   7 186.604 136.061   2
   2   1  -7 98.0132 197.302   2
  -2   1   7 147.220 131.629   4
   2   1  -7 249.869 185.756   4
   2   1  -6 53425.7 1327.25   4
  -2  -1   6 55006.3 1496.25   2
  -2   1   6 53479.6 1200.73   4
  -2   1   6 56469.4 1668.36   2
   2   1  -6 54523.8 1501.55   2
  -2   1   5 48512.5 971.907   4
  -2  -1   5 48127.8 1329.88   2
  -2   1   5 47180.1 1447.96   2
   2   1  -5 48367.9 1348.61   2
   2   1  -5 47534.4 1113.40   4
   2  -1  -5 45675.3 1435.69   2
  -2   1   4 4210.00 427.258   2
  -2  -1   4 3670.83 364.823   2
  -2   1   4 3776.81 213.691   4
   2   1  -4 3630.37 360.580   2
  -2  -1   3 3597.03 346.887   2
   2   1  -3 3483.87 345.639   2
  -2   1   3 3453.81 361.098   2
  -2   1   2 169732. 2329.95   2
  -2  -1   2 172956. 2283.33   2
  -2  -1   1 2288.13 281.208   2
   2   1  -1 2663.93 232.432   3
  -2   1   1 2296.01 276.173   2
  -2   1   1 2653.91 175.139   4
   2   1   0 9538.24 475.448   3
  -2   1   0 9045.88 507.497   2
   2  -1   0 9121.35 543.893   3
   2  -1   0 8955.38 296.005   1
   2  -1   0 8541.08 407.823   4
  -2   1   0 9054.22 417.614   4
  -2   1  -1 11484.2 452.185   1
   2  -1   1 10742.6 612.107   3
  -2   1  -1 11246.9 547.741   2
   2  -1   1 11118.4 551.293   4
  -2   1  -1 11809.4 561.833   4
   2  -1   1 11807.9 455.547   1
   2  -1   2 124529. 2163.89   3
   2  -1   2 125010. 2073.08   4
   2  -1   2 126346. 1783.37   2
  -2   1  -2 122506. 1778.78   1
   2   1   3 1217.36 250.352   1
   2  -1   3 748.561 158.287   2
  -2   1  -3 932.422 212.680   1
   2  -1   3 887.597 233.490   3
   2  -1   3 987.310 232.307   4
   2   1   4 4582.50 493.947   4
  -2   1  -4 4554.43 471.624   1
   2   1   4 3829.69 444.998   1
   2  -1   4 4714.37 506.848   4
   2   1   5 34099.3 1405.71   4
  -2   1  -5 35117.0 1380.97   1
   2  -1   5 33914.9 1420.35   4
   2   1   6 16090.4 1043.75   4
   2  -1   6 17659.6 1100.13   4
  -2   1  -6 17268.4 1048.10   1
   2  -1   7 9610.51 605.762   2
  -2  -1  -7 8906.68 833.263   1
   2   1   7 9682.24 742.000   2
   2  -1   7 10200.1 890.149   4
  -2   1  -7 9214.42 834.018   1
   2   1   7 10530.1 911.494   4
   2  -1   8 6200.32 500.685   2
   2   1   8 6257.26 616.247   2
  -2   1  -8 6468.54 741.907   1
  -2  -1  -8 6614.60 785.629   1
   2  -1   8 5899.87 727.865   4
   2   1   8 5494.43 690.688   4
  -2   1  -9 366.681 221.344   1
   2  -1   9 314.837 159.918   2
  -2  -1  -9 363.006 241.038   1
   2   1   9 317.789 186.633   2
   2  -1   9 304.797 251.348   4
   2   1   9 901.062 298.362   4
  -2  -1 -10 5224.98 766.697   1
   2   1  10 5234.91 621.919   2
  -2   1 -10 4413.74 728.040   1
   2  -1  10 5767.08 533.813   2
   2  -1  10 5486.20 799.597   4
   2   1  10 5702.90 800.218   4
   2  -1  11 899.736 422.543   4
  -2  -1 -11 122.038 363.321   1
  -2   1 -11 675.047 293.836   1
   2   1  11 170.488 175.485   2
   2   1  11 1009.86 328.761   4
  -2  -1 -12 21411.2 1708.16   1
   2   1  12 22727.1 1345.20   2
   2  -1  12 19654.7 1614.06   4
  -2   1 -12 19504.7 1606.41   1
   2   1  12 23138.8 1754.97   4
   2   1  13 19734.7 1694.17   4
  -2   1 -13 20098.7 1729.67   1
   2   1  14 27360.6 2065.66   4
  -2   1 -14 28893.8 2144.90   1
   2  -2 -15 9385.11 1252.85   1
   2   2 -15 8376.47 1166.70   1
  -2   2  14 555.398 361.861   2
   2  -2 -14 1144.98 495.985   1
  -2   2  14 208.107 232.462   4
  -2   2  13-318.438 258.475   2
   2  -2 -13-400.008 382.023   1
  -2   2  13 16.0656 222.028   4
   2  -2 -12 299.140 310.709   1
  -2  -2  12 502.538 236.160   2
  -2   2  12 601.413 377.071   2
  -2   2  12 161.547 178.092   4
   2  -2 -11 2303.94 488.630   1
  -2   2  11 1583.05 338.276   4
  -2   2  11 1328.03 392.574   2
  -2  -2  11 1712.94 333.025   2
   2  -2 -10-374.443 337.367   1
  -2   2  10 8.21326 210.448   4
  -2   2  10 191.957 253.160   2
  -2  -2  10 91.7928 119.951   2
  -2   2   9 2594.16 400.182   4
  -2  -2   9 1904.12 316.145   2
   2  -2  -9 2097.59 427.571   1
  -2   2   9 2596.81 437.896   2
   2   2  -9 2224.83 353.719   2
   2   2  -8 1117.94 242.662   2
  -2   2   8 1139.72 262.898   4
  -2  -2   8 1011.67 235.370   2
   2  -2  -8 1208.54 329.995   1
  -2   2   8 1414.68 320.640   2
   2   2  -7 134129. 2492.60   4
  -2   2   7 137660. 2866.79   2
   2   2  -7 133189. 2355.91   2
  -2  -2   7 136309. 2346.17   2
  -2   2   7 134478. 2191.92   4
   2  -2  -7 133857. 2670.04   1
  -2   2   6 15490.2 666.403   4
   2   2  -6 14425.6 757.994   4
   2  -2  -6 17003.9 853.628   1
  -2  -2   6 15372.9 765.946   2
   2   2  -6 14367.1 748.396   2
  -2   2   6 15404.3 919.475   2
   2  -2  -5 65777.8 1513.91   1
  -2  -2   5 67425.5 1539.07   2
   2   2  -5 66925.1 1540.39   2
  -2   2   5 64821.9 1797.24   2
  -2  -2   4 271321. 2989.84   2
   2   2  -4 266567. 2989.65   2
   2  -2  -4 264427. 2589.55   1
  -2   2   4 264601. 3423.25   2
   2  -2  -3 39770.4 813.350   1
  -2  -2   3 38978.6 1132.19   2
   2   2  -3 40040.9 1131.44   2
  -2   2   3 40035.9 1276.23   2
   2   2  -2 3677.80 202.405   3
   2   2  -2 3511.65 337.242   2
  -2   2   2 3871.29 388.787   2
  -2  -2   1 128894. 1480.91   3
  -2   2   1 131652. 2042.76   2
  -2  -2   0 23411.4 738.774   3
  -2   2   0 21803.9 421.277   1
  -2   2   0 22782.9 811.259   2
  -2   2  -1 82879.3 1588.32   4
  -2   2  -1 81189.3 1459.59   2
   2  -2   1 82692.3 1443.54   2
   2  -2   1 84718.9 1787.79   3
   2  -2   2 18466.6 873.834   3
  -2   2  -2 17923.9 826.667   4
   2  -2   2 18247.1 659.795   2
  -2   2  -2 18736.7 676.348   2
   2  -2   3 5615.37 517.133   3
   2  -2   3 5494.50 353.595   2
   2  -2   4 103749. 2298.93   3
   2  -2   4 102088. 1526.49   2
  -2   2  -4 102485. 2139.13   1
   2  -2   5 118781. 2716.11   4
   2  -2   5 121273. 1707.10   2
  -2   2  -5 126257. 2607.50   1
   2  -2   6 72310.5 2244.97   4
  -2   2  -6 72794.8 2157.31   1
   2  -2   6 71493.9 1365.34   2
   2   2   7 132138. 3184.50   4
  -2   2  -7 135991. 3181.84   1
   2  -2   7 135265. 1979.76   2
   2  -2   7 134455. 3275.22   4
   2   2   7 134918. 2912.75   2
  -2   2  -8 26306.4 1489.98   1
   2   2   8 24096.7 1278.58   2
   2  -2   8 26269.1 906.208   2
   2   2   8 24271.2 1458.54   4
   2   2   9 43158.2 1772.69   2
  -2   2  -9 47266.4 2139.44   1
   2  -2   9 47351.4 1275.63   2
   2   2   9 44399.0 2059.85   4
   2   2  10 2734.59 549.900   4
  -2   2 -10 4146.01 659.158   1
   2   2  10 3468.39 552.672   2
   2   2  11 15818.7 1161.85   2
  -2   2 -11 13482.5 1285.49   1
   2   2  11 16637.4 1410.50   4
  -2   2 -12 36.4572 280.033   1
   2   2  12 292.017 279.320   2
   2   2  12 841.682 472.114   4
   2   2  13 48449.4 2624.17   4
  -2   2 -13 52141.0 2759.04   1
   2   2  14 3087.28 727.693   4
  -2   2 -14 4057.05 828.879   1
   2  -3 -15 52764.4 2822.90   1
  -2   3  15 46605.1 2397.79   2
  -2   3  14 2529.64 572.258   2
   2  -3 -14 2848.10 726.292   1
   2  -3 -13 68866.6 2889.61   1
  -2   3  13 75383.0 2635.11   4
  -2   3  13 74824.0 2834.36   2
  -2   3  12 2890.30 522.968   4
   2  -3 -12 2686.07 576.126   1
  -2   3  12 1696.65 437.035   2
   2  -3 -11 95631.3 3042.91   1
  -2  -3  11 105336. 2271.95   2
  -2   3  11 95294.8 2974.75   2
  -2   3  11 100827. 2676.13   4
  -2  -3  10 2713.83 363.651   2
   2  -3 -10 3462.18 555.668   1
  -2   3  10 3391.90 558.743   2
  -2   3  10 3827.35 514.324   4
  -2  -3   9 177984. 2759.39   2
   2  -3  -9 172029. 3572.26   1
  -2   3   9 176557. 3092.60   4
  -2   3   9 182647. 3799.98   2
   2   3  -9 166250. 2733.91   2
  -2  -3   8 11464.4 679.827   2
   2  -3  -8 11028.8 847.591   1
   2   3  -8 10664.6 661.975   2
  -2   3   8 11105.3 908.006   2
  -2   3   8 13127.2 781.354   4
  -2   3   7 204535. 3711.18   2
   2   3  -7 204630. 2816.81   2
  -2  -3   7 214781. 2851.67   2
   2  -3  -7 209112. 3352.91   1
   2  -3  -6 386.599 155.135   1
  -2   3   6 197.416 183.408   2
  -2  -3   6 416.144 155.800   2
   2   3  -6 247.462 135.756   2
   2   3  -5 128967. 1108.74   3
  -2   3   5 133074. 2718.64   2
   2   3  -5 132132. 2161.69   2
  -2   3   4 4400.42 490.539   2
   2   3  -4 4433.67 402.518   2
   2   3  -3 268456. 3020.34   2
  -2   3   3 272617. 3487.86   2
  -2   3   3 266129. 2218.86   1
  -2   3   2 9015.14 321.074   1
   2   3  -2 10286.9 605.589   2
  -2  -3   2 9037.01 293.539   3
  -2   3   2 9675.54 634.285   2
  -2  -3   1 32347.6 749.579   3
  -2   3   1 32103.4 1078.00   2
  -2   3   0 140971. 2109.25   2
   2  -3   0 144744. 2123.23   2
   2  -3   1 41850.1 1068.67   2
  -2   3  -1 40143.5 1065.93   2
   2  -3   2 14482.0 593.482   2
   2  -3   2 14366.9 812.592   3
  -2   3  -2 15136.0 616.699   2
  -2   3  -2 14901.9 814.136   4
   2  -3   3 117.443 222.569   3
   2  -3   3 80.3714 73.1059   2
  -2   3  -3 127.171 106.536   2
   2  -3   4 2422.33 405.606   3
   2  -3   4 2262.65 214.229   2
   2  -3   5 32289.1 1370.05   3
   2  -3   5 30664.4 746.149   2
   2  -3   6 3322.17 246.279   2
   2   3   6 3395.49 485.347   2
   2   3   7 12665.9 966.805   2
   2  -3   7 12735.4 486.156   2
   2  -3   7 11764.7 465.759   2
   2   3   8 16880.6 1140.94   2
   2  -3   8 15680.0 553.221   2
   2  -3   8 14804.0 534.109   2
   2   3   8 14132.7 1133.05   4
  -2   3  -8 15373.0 1162.15   1
  -2   3  -9 6968.17 840.142   1
   2   3   9 7286.01 784.115   2
   2   3   9 6183.97 797.732   4
   2   3  10 14240.9 1125.76   2
  -2   3 -10 12451.7 1184.37   1
   2   3  10 15005.7 1308.03   4
   2   3  11 6728.92 822.182   2
  -2   3 -11 6164.36 924.686   1
   2   3  11 6252.03 862.302   4
  -2   3 -12 3801.48 739.245   1
   2   3  12 4163.43 684.675   2
   2   3  12 3408.39 730.639   4
   2   3  13 12878.4 1185.62   2
   2   3  13 13484.4 1413.13   4
  -2   3 -13 13593.8 1434.54   1
  -2   3 -14 3617.93 778.648   1
   2   3  14 3308.13 745.550   4
  -2   4  15 6348.12 941.381   2
  -2   4  14 3921.07 746.833   2
  -2   4  13 1228.56 394.398   4
  -2   4  13 755.572 297.281   2
  -2   4  12 889.150 414.012   2
  -2   4  12 273.126 225.260   4
  -2   4  11 35798.4 1916.15   2
  -2   4  11 38853.2 1692.97   4
  -2   4  10 2431.44 529.551   2
  -2  -4  10 3610.49 405.438   2
  -2   4  10 2842.86 459.744   4
   2   4  -9 786.861 179.411   2
  -2  -4   9 929.597 223.002   2
   2   4  -9 1014.73 207.698   3
  -2   4   9 839.665 335.329   2
   2   4  -8 10009.3 514.990   3
   2   4  -8 8920.80 589.882   2
  -2   4   8 10740.5 946.446   2
  -2   4   7 54522.2 2016.65   2
   2   4  -7 55924.8 981.481   3
   2   4  -7 53170.8 1401.28   2
  -2   4   6 50347.3 1843.37   2
   2   4  -6 45361.1 1282.59   2
  -2   4   5 307245. 4378.47   2
   2   4  -5 306807. 3348.74   2
  -2   4   5 307869. 3442.04   1
  -2   4   4 6170.90 438.401   1
   2   4  -4 6012.53 474.180   2
  -2   4   4 6237.08 609.953   2
  -2   4   3 248773. 3588.98   2
   2   4  -3 247330. 3094.43   2
  -2   4   3 251934. 2398.21   1
  -2   4   2 52362.1 1558.76   2
   2  -4  -1 134041. 2342.65   2
  -2   4   1 133707. 2355.41   2
  -2   4   0 10110.2 612.177   2
   2  -4   0 10595.3 627.402   2
   2  -4   1 18176.6 766.246   2
  -2   4  -1 17461.5 751.250   2
   2  -4   2 52230.7 1181.47   2
   2  -4   2 50335.0 1615.18   3
  -2   4  -2 49489.1 1182.93   2
   2  -4   3 413776. 4687.92   3
  -2   4  -3 409264. 3088.97   2
   2  -4   3 413558. 3059.22   2
   2  -4   4 6888.61 619.622   3
   2  -4   4 7058.85 362.076   2
   2  -4   5 72285.1 2100.92   3
   2  -4   5 70272.5 993.909   2
   2  -4   6 52950.6 1877.53   3
   2   4   6 54169.2 2008.91   2
   2   4   7 106052. 2907.40   2
   2   4   8 57307.9 2217.26   2
   2   4   9 24052.5 1505.09   2
   2   4  10 431.546 327.253   4
  -2   4 -10 212.271 296.620   1
   2   4  10-78.3732 201.397   2
   2   4  11 77444.6 2872.84   2
  -2   4 -11 74541.0 3064.90   1
   2   4  11 79559.4 3126.91   4
   2   4  12 5545.25 791.014   2
  -2   4 -12 8337.87 1099.54   1
   2   4  12 6830.49 1013.00   4
   2   4  13 18263.4 1652.45   4
   2   4  13 15305.3 1359.31   2
  -2   4 -13 17370.5 1650.75   1
   2   4  14 545.192 443.254   4
  -2   4 -14 139.645 357.259   1
   2   4  14-108.943 409.900   2
  -2   5  15 7219.07 1066.10   2
  -2   5  14 8960.39 1114.76   2
  -2   5  13 30517.2 1716.95   4
  -2   5  13 30159.0 1976.21   2
  -2   5  12 6261.83 869.750   2
  -2   5  12 6455.26 772.691   4
  -2   5  11 83555.3 2553.63   4
  -2   5  11 82252.3 3022.50   2
  -2   5  10 26943.9 1681.55   2
  -2   5   9 12926.1 1109.96   2
  -2   5   8 32627.2 1710.67   2
   2   5  -8 30833.3 1060.42   2
   2   5  -7 22347.0 910.774   2
  -2   5   7 21911.7 1340.38   2
   2   5  -6 82866.0 1774.31   2
  -2   5   6 84606.4 2523.31   2
  -2   5   5 1821.85 378.343   2
  -2   5   5 1958.88 295.885   1
   2   5  -5 1808.98 276.566   2
   2   5  -4 29775.6 1113.00   2
  -2   5   4 28985.2 1001.51   1
  -2   5   4 28966.9 1366.23   2
  -2   5   3 184624. 3289.52   2
  -2   5   2 69468.3 1912.53   2
  -2   5   1 14579.1 841.702   2
   2  -5  -1 15618.9 864.117   2
   2  -5   0 48268.1 1424.10   2
  -2   5   0 49225.2 1433.38   2
   2  -5   1 55005.7 1424.42   2
  -2   5  -1 56222.1 1438.43   2
   2  -5   2 50060.1 1261.57   2
  -2   5  -2 48749.8 1254.20   2
   2  -5   3 146775. 1947.30   2
  -2   5  -3 147024. 1980.49   2
   2  -5   3 141995. 2888.85   3
   2  -5   4 255635. 2252.75   2
   2  -5   4 255207. 3902.26   3
  -2   5  -4 256497. 2276.45   2
   2  -5   5 21459.7 1171.10   3
   2  -5   5 19011.4 482.412   2
   2   5   5 20414.1 1258.87   2
   2  -5   6 444.315 251.870   3
   2   5   6-47.9016 213.547   2
   2  -5   7 5440.44 674.307   3
   2   5   7 4641.03 665.516   2
   2   5   8 4587.77 676.397   2
   2   5   9 564.763 329.064   2
   2   5  10 7654.00 939.858   2
   2   5  11 499.968 342.644   4
   2   5  11-29.8978 282.686   2
   2   5  12-528.582 391.432   4
  -2   5 -12 126.940 252.611   1
   2   5  12-53.4336 275.039   2
   2   5  13 1246.72 419.389   2
  -2   5 -13 693.950 498.015   1
   2   5  13 855.308 435.464   4
   2   5  14 459.810 472.318   4
   2   5  14 707.413 380.442   2
  -2   6  15 556.506 363.420   2
  -2   6  14-362.406 453.540   2
  -2   6  13 398.652 370.317   2
  -2   6  12 56194.0 2267.45   4
  -2   6  12 57391.9 2722.49   2
  -2   6  11 6283.10 879.198   2
  -2   6  10 17356.9 1420.90   2
  -2   6   9 1766.51 484.405   2
  -2   6   8 83712.3 2871.56   2
   2   6  -7 11780.5 671.863   2
  -2   6   7 12734.3 1103.94   2
  -2   6   6 37057.4 1755.66   2
   2   6  -6 32968.3 1163.14   2
  -2   6   5 4077.88 575.219   2
   2   6  -5 4470.80 450.253   2
  -2   6   5 4303.68 457.710   1
   2   6  -4 368919. 4184.44   2
  -2   6   4 364047. 5104.45   2
  -2   6   3 8677.38 770.309   2
  -2   6   2 135772. 2833.03   2
  -2   6   1 971.805 238.125   2
  -2   6   0 262667. 3598.00   2
  -2   6  -1 12907.7 749.517   2
   2  -6   1 15192.5 806.795   2
   2  -6   2 457341. 4111.95   2
  -2   6  -2 448609. 4100.40   2
   2  -6   3 80468.4 1578.72   2
   2  -6   3 82125.0 2283.07   3
  -2   6  -3 84306.6 1622.75   2
   2  -6   4 482203. 3366.85   2
   2   6   4 477407. 6239.53   2
  -2   6  -4 482721. 3403.47   2
   2  -6   5 7672.84 733.780   3
   2   6   5 8023.57 843.518   2
   2  -6   6 80486.3 2402.92   3
   2   6   6 82968.7 2761.71   2
   2  -6   7 1970.74 423.715   3
   2   6   7 2534.57 529.866   2
   2   6   8 155872. 4019.60   2
   2   6   9 2325.70 475.594   2
   2   6  10 96973.7 3399.12   2
   2   6  11 17985.2 1536.04   2
   2   6  12 75683.3 3207.74   2
   2   6  12 80365.5 3398.22   4
  -2   6 -13 1267.88 523.753   1
   2   6  13 2325.52 639.766   2
   2   6  13 2629.68 639.216   4
   2   6  14 14431.1 1485.73   2
  -2   7  14 16023.2 1613.70   2
  -2   7  13 281.594 418.881   2
  -2   7  12 37647.5 2308.14   2
  -2   7  11 1905.02 510.783   2
  -2   7  10 48542.8 2445.21   2
  -2   7   9 11376.7 1151.85   2
  -2   7   8 1922.71 487.294   2
  -2   7   7 45694.1 2138.25   2
  -2   7   6 73334.6 2615.53   2
   2   7  -6 69926.8 1781.69   2
  -2   7   5 125.576 212.629   2
   2   7  -5-263.123 188.163   2
  -2  -7   4 17687.4 459.919   3
  -2   7   4 19147.3 1243.84   2
  -2   7   3 3733.18 526.611   2
  -2   7   2 149874. 3175.23   2
  -2   7   1 41.4720 171.380   2
  -2   7   0 110280. 2473.56   2
  -2   7  -1 10941.4 743.481   2
   2  -7   2 969.161 248.251   2
  -2   7  -2 795.215 209.379   2
   2  -7   3 3773.88 375.249   2
   2  -7   3 2863.47 463.057   3
  -2   7  -3 4128.99 404.002   2
   2   7   3 4182.49 604.774   2
   2  -7   4 19002.8 1179.60   3
   2   7   4 20347.1 1364.84   2
   2  -7   4 20654.5 779.942   2
  -2   7  -4 20439.5 772.522   2
   2  -7   5 340.410 262.394   3
   2   7   5 211.940 326.847   2
  -2   7  -5 254.805 84.1294   2
   2  -7   6 69.7618 200.499   3
   2   7   6-63.6676 255.157   2
   2  -7   7 5438.83 702.691   3
   2   7   7 4238.44 709.868   2
   2   7   8 6524.28 880.222   2
   2   7   9 8.57616 282.423   2
   2   7  10 18108.9 1534.35   2
   2   7  11 384.346 389.528   2
   2   7  12 439.092 529.706   4
   2   7  12 1073.47 411.944   2
   2   7  13 431.087 405.440   4
   2   7  13 462.458 278.791   2
  -2   8  13 3793.48 806.700   2
  -2   8  12 3534.35 838.037   2
  -2   8  11 24669.1 1888.96   2
  -2   8  10 1101.76 435.378   2
  -2   8   9 21249.8 1642.15   2
  -2   8   8 9554.63 1091.44   2
  -2   8   7 718.139 389.363   2
  -2   8   6 10700.5 1066.56   2
  -2   8   5 10509.5 993.657   2
  -2  -8   4 9055.48 420.700   3
  -2   8   4 10243.8 960.660   2
  -2   8   3 21941.4 1356.48   2
  -2   8   2 46354.9 1873.26   2
  -2   8   1 43777.9 1743.57   2
  -2   8   0 23861.9 1233.39   2
  -2   8  -1 33404.0 1386.61   2
   2   8   2 90151.8 2833.92   2
  -2   8  -2 96100.4 2206.25   2
   2   8   3 53822.2 2252.98   2
   2  -8   3 52443.0 1526.69   2
  -2   8  -3 56274.5 1561.44   2
   2  -8   4 70262.8 2351.81   3
  -2   8  -4 72248.6 1579.45   2
   2   8   4 65623.7 2558.12   2
   2  -8   5 5749.55 701.264   3
  -2   8  -5 5869.59 369.968   2
   2   8   5 5220.75 761.143   2
   2  -8   6 30488.0 1576.11   3
   2   8   6 32213.0 1892.16   2
   2   8   7 9868.79 1112.34   2
   2  -8   7 12962.5 1057.75   3
   2   8   8 32762.3 2023.73   2
   2  -8   8 31883.0 1710.45   3
   2   8   9 30270.3 2011.68   2
   2   8  10 34786.6 2227.10   2
   2   8  11 32781.9 2244.29   2
   2   8  12 20050.9 1803.96   2
  -2   9  12 6768.53 1086.85   2
  -2   9  11 26342.0 2009.50   2
  -2   9  10 10249.9 1221.03   2
  -2   9   9 64227.1 2952.16   2
  -2   9   8 252.481 340.287   2
  -2   9   7 59022.7 2650.98   2
  -2   9   6 40100.2 2128.59   2
  -2   9   5 37696.5 1983.27   2
  -2   9   4 39.1825 248.739   2
  -2   9   3 2537.87 467.602   2
  -2   9   2 9408.79 904.475   2
   2   9  -1 6911.04 773.746   2
  -2   9   1 6159.61 700.038   2
  -2   9   0 560.147 209.956   2
   2   9   0 944.299 357.370   2
  -2   9  -1 17760.4 1087.42   2
   2   9   1 18472.7 1323.44   2
   2   9   2 192.178 219.471   2
  -2   9  -2 921.290 255.487   2
  -2   9  -3 6836.04 595.457   2
   2   9   3 5582.84 771.268   2
   2  -9   4 2903.35 510.735   3
  -2   9  -4 4810.18 451.123   2
   2   9   4 4262.60 698.500   2
   2  -9   5 2914.92 507.053   3
   2   9   5 2639.22 555.281   2
   2   9   6 2894.67 605.847   2
   2  -9   6 2343.67 470.981   3
   2  -9   7 1323.78 376.374   3
   2   9   7 1019.03 372.559   2
   2  -9   8 704.200 377.787   3
   2   9   8-89.5379 404.289   2
   2   9   9 12431.2 1354.01   2
   2   9  10 1096.15 470.701   2
   2   9  11 2084.17 585.395   2
  -2  10  10 234.653 372.690   2
  -2  10   9 5957.25 961.609   2
  -2  10   8 13085.4 1352.29   2
  -2  10   7 26419.8 1874.76   2
  -2  10   6 1802.88 484.839   2
  -2  10   5 7305.08 935.672   2
   2  10  -5 8620.36 768.707   2
  -2  10   4-370.129 329.765   2
   2  10  -4 11.2039 195.440   2
   2  10  -3 31728.2 1594.42   2
  -2  10   3 31822.5 1789.83   2
  -2  10   2 2221.51 495.585   2
   2  10  -2 2784.34 495.047   2
   2  10  -1 87346.5 2825.46   2
  -2  10   1 87918.1 2747.80   2
  -2  10   0 2882.74 521.614   2
   2  10   0 2778.94 567.433   2
   2  10   1 56183.4 2388.36   2
  -2  10  -1 59192.5 2076.73   2
   2  10   2 419.931 291.592   2
  -2  10  -2 547.047 219.901   2
   2  10   3 16939.8 1396.27   2
  -2  10  -3 16976.4 988.730   2
   2  10   4-244.356 356.361   2
   2 -10   4 161.541 193.144   3
   2 -10   5 43789.1 2035.51   3
   2  10   5 43077.6 2338.86   2
   2 -10   6 1557.87 425.342   3
   2  10   6 2366.72 626.674   2
   2 -10   7 21098.7 1432.35   3
   2  10   7 25831.2 1899.05   2
   2  10   8 2123.12 622.136   2
   2  10   9 49587.4 2795.51   2
  -2  11   9 25276.1 2010.38   2
  -2  11   8 4525.92 847.293   2
  -2  11   7 30228.4 2037.45   2
  -2  11   6 6275.98 980.083   2
  -2  11   5 25316.1 1775.90   2
  -2  11   4 2618.03 633.802   2
   2  11  -4 1783.75 398.326   2
  -2  11   3 3446.57 654.205   2
   2  11  -3 6325.89 765.787   2
  -2  11   2 423.802 217.548   2
   2  11  -2 454.679 293.707   2
  -2  11   1 519.255 281.765   2
   2  11  -1 491.692 302.267   2
  -2  11   0 1910.74 450.361   2
   2  11   0 2061.53 524.147   2
   2  11   1 29576.0 1817.27   2
  -2  11  -1 31449.2 1599.20   2
   2  11   2 10102.3 1119.36   2
  -2  11  -2 12984.5 980.575   2
   2  11   3 113.911 283.582   2
   2 -11   4 1541.05 423.266   3
   2  11   4 1218.56 406.753   2
   2 -11   5-83.9617 267.192   3
   2  11   5 778.989 439.663   2
   2 -11   6 5591.68 752.710   3
   2  11   6 5213.85 900.133   2
   2  11   7 1792.73 538.256   2
   2  11   8 10193.7 1309.94   2
  -2  12   8 9747.03 1271.74   2
  -2  12   7 13734.9 1455.73   2
  -2  12   6 11426.4 1290.31   2
  -2  12   5 117.152 409.234   2
  -2  12   4 4588.59 766.030   2
  -2  12   3 2401.13 534.848   2
   2  12  -3 1576.16 395.827   2
   2  12  -2 27189.3 1661.02   2
  -2  12   2 25606.2 1717.18   2
   2  12  -1 63494.4 2637.00   2
  -2  12   1 67643.6 2675.57   2
   2  12   0 63970.8 2717.57   2
  -2  12   0 64261.2 2519.86   2
   2  12   1 25398.8 1772.16   2
  -2  12  -1 25747.5 1528.74   2
   2  12   2 45312.2 2431.30   2
   2  12   3 3096.67 716.056   2
   2  12   4 37664.6 2314.21   2
   2 -12   4 35882.4 1981.54   3
   2  12   5 3484.58 788.968   2
   2  12   6 38238.8 2467.07   2
   2  12   7 17803.7 1753.25   2
  -2  13   6 15969.8 1597.27   2
  -2  13   5 3488.27 789.539   2
  -2  13   4 18905.1 1643.56   2
  -2  13   3 1800.35 486.710   2
   2  13  -2 20284.2 1500.65   2
  -2  13   2 18644.2 1542.24   2
  -2  13   1 765.904 349.499   2
   2  13  -1 2076.02 536.104   2
   2  13   0 11986.3 1265.22   2
  -2  13   0 10563.2 1071.41   2
   2  13   1 9174.54 1086.57   2
   2  13   2 11882.0 1311.34   2
   2 -13   3-251.614 341.907   3
   2  13   3 240.839 438.536   2
   2  13   4 1005.41 310.403   2
   2  13   5 1025.59 546.361   2
  -2  14   5-564.703 389.520   2
  -2  14   4 2432.62 677.410   2
  -2  14   3 387.772 298.188   2
  -2  14   2 587.116 423.799   2
  -2  14   1 7305.28 968.790   2
   2  14  -1 7592.78 1020.76   2
   2  14   0 38917.9 2328.28   2
   2  14   1 8297.43 1113.59   2
   2  14   2 8084.45 1149.46   2
   2  14   3 6200.76 1047.55   2
  -2  15   3 10181.1 1261.12   2
  -2  15   2 1520.01 467.466   2
   2  15   0 709.700 453.847   2
   2  15   1 977.928 531.133   2
   3   0 -16-129.858 317.145   1
   3   0 -15 22637.8 1817.50   1
   3   0 -14 79.9515 282.797   1
   3   0 -13 9722.64 1102.22   1
  -3   0  13 10032.2 981.668   2
   3   0 -12 109.485 244.891   1
  -3   0  12 104.543 233.575   2
  -3   0  11 70907.9 2390.45   2
  -3   0  10 296.865 291.946   2
  -3   0   9 57204.9 2005.74   2
  -3   0   8 327.289 174.452   2
  -3   0   7 45819.5 1675.77   2
  -3   0   6 104.049 165.450   2
  -3   0   5 21643.0 1070.98   2
  -3   0   4-73.7847 158.962   2
  -3   0   3 303500. 3726.45   2
  -3   0   2 458.864 254.700   2
   3   0  -2 80.9936 47.4787   4
   3   0  -1 40613.5 1227.67   3
  -3   0   1 40517.4 1331.41   2
   3   0  -1 38648.5 855.475   4
   3   0   0-140.347 126.728   4
   3   0   0-106.246 164.340   3
  -3   0   0 89.2313 140.034   2
   3   0   1 314569. 3693.90   3
   3   0   1 315296. 3291.83   4
   3   0   2-179.830 240.486   3
   3   0   2-38.0120 138.911   2
   3   0   2 33.0626 121.200   1
   3   0   2 78.5949 144.355   4
   3   0   3 1141.39 292.712   3
   3   0   3 908.393 240.435   1
   3   0   3 862.730 198.589   2
   3   0   3 724.833 255.891   4
   3   0   4 41.7733 189.560   4
   3   0   5 74477.5 2250.29   4
   3   0   6 271.073 224.758   4
  -3   0  -7 307.461 214.794   1
   3   0   7 45.9816 168.295   4
  -3   0  -8 255.254 245.976   1
   3   0   8-136.962 199.544   4
  -3   0  -9 966.716 412.623   1
   3   0   9 1204.58 285.291   2
   3   0   9 1196.09 473.662   4
  -3   0 -10 56.7207 360.551   1
   3   0  10 231.865 232.441   2
   3   0  10 486.087 277.852   4
   3   0  11 1484.31 572.582   4
   3   0  12-141.443 302.030   4
   3   0  13 3846.88 831.302   4
   3  -1 -16 320.212 435.898   1
   3  -1 -15 333.456 281.923   1
   3   1 -15 257.389 407.844   1
   3   1 -14 1550.13 510.516   1
  -3   1  14 1114.53 388.590   2
  -3  -1  13 4368.22 620.080   2
  -3   1  13 3826.19 633.593   2
   3  -1 -13 3668.26 724.269   1
   3  -1 -12 83.2465 264.678   1
  -3  -1  12 7.61659 198.384   2
  -3   1  12 437.241 232.218   2
   3  -1 -11 13380.0 1129.98   1
  -3  -1  11 15194.5 1071.67   2
  -3   1  11 13363.8 1081.52   2
   3  -1 -10 561.795 276.736   1
  -3  -1  10 1197.59 337.765   2
  -3   1  10 864.168 296.210   2
  -3  -1   9 4219.37 536.789   2
  -3   1   9 4865.14 624.001   2
  -3  -1   8 14027.8 929.782   2
   3   1  -8 13068.1 712.923   4
  -3   1   8 15576.4 1051.46   2
   3   1  -7 84506.5 1618.17   4
  -3  -1   7 89264.1 2252.85   2
  -3   1   7 84562.8 2344.47   2
  -3  -1   6 613.398 183.962   2
  -3   1   6 908.747 251.957   2
   3   1  -6 667.787 144.917   4
  -3  -1   5 17576.4 943.893   2
  -3   1   5 17723.5 991.934   2
   3   1  -5 16415.2 567.962   4
  -3  -1   4 60600.1 1704.17   2
  -3   1   4 61908.9 1780.48   2
   3   1  -4 60336.7 1703.45   2
  -3  -1   3 94242.9 2082.89   2
  -3   1   3 95484.8 2136.78   2
   3   1  -2 9766.50 543.033   3
  -3  -1   2 10258.8 691.648   2
  -3   1   2 9338.35 666.802   2
   3   1  -1 91544.1 1708.73   3
  -3  -1   1 90938.3 2043.58   2
   3   1   0 108567. 2000.43   3
  -3  -1   0 112344. 2048.80   3
   3  -1   0 112738. 1759.80   4
  -3   1   0 114463. 2167.41   2
   3  -1   0 114145. 1399.81   1
   3  -1   0 112223. 2218.68   3
   3   1   1 79956.5 1837.60   3
   3  -1   1 77937.4 1916.68   3
   3  -1   1 79153.7 1377.59   1
  -3   1  -1 79448.4 1800.98   2
   3  -1   1 83800.6 1824.74   2
   3  -1   1 79905.1 1688.22   4
  -3   1  -1 79876.0 1666.08   4
   3  -1   2 4090.82 372.758   1
   3  -1   2 3958.53 464.803   3
   3  -1   2 4401.88 424.176   2
  -3   1  -2 3606.67 410.495   4
   3  -1   2 4370.70 461.345   4
   3  -1   3 273469. 3974.83   3
   3  -1   3 280966. 3799.55   4
   3   1   3 279668. 3633.36   1
   3  -1   3 279843. 3318.07   2
   3   1   3 275980. 3777.67   4
   3  -1   4 204877. 3603.05   3
   3  -1   4 205743. 3534.16   4
  -3   1  -4 208264. 3210.03   1
   3  -1   4 206279. 2925.18   2
   3   1   4 203358. 3474.63   4
   3  -1   5 247042. 4132.05   4
   3  -1   5 250206. 3281.82   2
   3   1   5 242805. 4080.35   4
  -3   1  -5 250881. 3848.44   1
   3  -1   6 4910.14 481.937   2
  -3   1  -6 6171.00 651.765   1
   3  -1   6 4920.90 642.160   4
   3   1   6 4546.59 614.717   4
  -3   1  -7 135164. 3289.15   1
   3  -1   7 136153. 3476.01   4
   3   1   7 134042. 3406.62   4
  -3   1  -8 1247.46 374.519   1
   3  -1   8 1528.34 435.250   4
   3   1   8 1262.10 366.917   4
   3   1   9 22637.6 1561.52   4
  -3   1  -9 22204.2 1529.08   1
   3  -1   9 23022.7 1123.87   2
   3   1   9 22357.1 1289.35   2
   3  -1   9 24290.1 1653.24   4
   3  -1  10 9760.90 1099.16   4
   3  -1  10 11371.4 794.465   2
   3   1  10 11434.2 940.635   2
   3   1  10 11731.8 1191.07   4
  -3   1 -10 10846.2 1128.75   1
   3   1  11 95203.0 2769.34   2
   3   1  11 93304.3 3499.02   4
  -3   1 -11 95271.4 3516.12   1
   3  -1  11 87685.9 3402.06   4
  -3   1 -12 42941.0 2480.61   1
   3  -1  12 43091.9 2502.44   4
   3   1  12 47605.7 2627.51   4
  -3   1 -13 29212.2 2153.08   1
   3   1  13 34124.3 2334.00   4
   3  -2 -16 14829.5 1573.82   1
   3  -2 -15 7580.38 1051.33   1
   3   2 -15 6684.17 1075.26   1
  -3   2  15 6061.40 891.189   2
   3  -2 -14 40522.3 2308.93   1
  -3   2  14 41929.9 2183.80   2
   3  -2 -13 14622.8 1312.42   1
  -3   2  13 14796.5 1260.95   2
   3  -2 -12 24133.2 1595.96   1
  -3  -2  12 26846.4 1398.62   2
  -3   2  12 22862.3 1510.55   2
  -3  -2  11 1256.33 310.786   2
  -3   2  11 842.109 348.039   2
  -3   2  11 1978.76 368.960   4
   3  -2 -11 1212.52 382.502   1
  -3   2  10 247347. 3477.69   4
   3  -2 -10 235868. 4344.01   1
  -3  -2  10 241884. 3941.36   2
  -3   2   9 6942.08 529.263   4
   3  -2  -9 8039.25 752.120   1
  -3  -2   9 7842.68 692.818   2
  -3   2   9 6462.71 753.629   2
   3  -2  -8 73887.6 2097.52   1
  -3   2   8 76641.0 1579.69   4
  -3  -2   8 74470.8 2066.06   2
  -3   2   8 68558.4 2261.78   2
   3   2  -8 71259.9 1811.60   4
   3  -2  -7 54278.1 1645.30   1
  -3   2   7 58114.9 1194.22   4
   3   2  -7 52200.3 1436.42   4
  -3  -2   7 56025.2 1746.48   2
  -3   2   7 53620.7 1915.43   2
   3  -2  -6 88243.2 1884.96   1
  -3   2   6 87300.6 1228.03   4
  -3  -2   6 89913.0 2141.64   2
  -3   2   6 85007.5 2334.92   2
   3  -2  -5 34449.4 1032.35   1
  -3   2   5 32561.0 603.785   4
  -3  -2   5 33542.3 1283.61   2
  -3   2   5 35163.5 1448.77   2
   3  -2  -4 128345. 1662.46   1
   3   2  -4 129642. 2491.87   2
  -3   2   4 126602. 2617.82   2
  -3  -2   4 132605. 2533.78   2
   3  -2  -3 10360.6 364.320   1
   3   2  -3 11134.7 491.920   3
  -3  -2   3 10943.5 735.429   2
   3   2  -3 11265.9 727.040   2
  -3   2   3 10561.5 745.998   2
  -3   2   2 296778. 2189.97   4
   3   2  -2 299305. 2642.22   3
  -3   2   2 299140. 3765.37   2
   3   2  -1 700.686 185.628   3
  -3  -2   1 279.180 113.237   3
  -3   2   1 486.262 237.739   2
  -3   2   1 553.246 139.187   4
  -3  -2   0 3143.02 351.438   3
  -3   2   0 2961.08 363.880   2
   3  -2   0 3037.16 364.647   2
  -3   2   0 2884.54 301.144   4
  -3  -2  -1 47271.9 1398.40   3
   3  -2   1 46596.7 1565.28   3
  -3   2  -1 45254.3 1349.92   2
   3  -2   1 48582.5 1372.79   2
  -3   2  -1 47181.6 1345.18   4
  -3  -2  -2 18942.1 964.755   3
   3  -2   2 19912.1 1046.98   3
  -3   2  -2 19508.1 769.391   1
  -3   2  -2 20065.4 887.485   2
   3  -2   2 20702.9 895.884   2
  -3   2  -2 18780.3 934.067   4
   3  -2   3 19192.1 1076.15   3
   3  -2   3 17909.5 813.759   2
  -3   2  -3 17981.0 842.938   1
   3  -2   3 19335.5 1033.93   4
   3  -2   4 4399.49 550.680   3
   3  -2   4 4776.21 428.500   2
  -3   2  -4 4645.19 513.952   1
   3  -2   4 4268.19 540.147   4
   3  -2   5 5469.48 619.098   3
  -3   2  -5 5782.98 594.079   1
   3  -2   5 4882.56 435.356   2
   3  -2   5 5838.16 663.154   4
   3   2   6 133.069 285.860   4
  -3   2  -6-70.9349 200.292   1
   3  -2   6 66.3160 91.4992   2
   3  -2   6 189.267 291.915   4
   3  -2   7 17724.9 859.049   2
  -3   2  -7 21115.5 1305.34   1
   3   2   7 20650.1 1347.51   4
   3  -2   7 19176.9 1309.62   4
   3   2   8 4246.91 695.325   4
   3   2   8 5564.08 682.834   2
  -3   2  -8 3948.92 598.275   1
   3  -2   8 4326.22 707.822   4
  -3   2  -9 3245.97 603.460   1
   3  -2   9 3123.74 380.647   2
   3   2   9 4482.41 636.257   2
   3   2   9 2983.56 606.024   4
   3   2  10 12378.9 1055.76   2
  -3   2 -10 10364.8 1109.93   1
   3   2  10 12274.6 1222.82   4
   3   2  11 574.782 233.811   2
  -3   2 -11 870.239 374.705   1
   3   2  11 1258.28 483.068   4
  -3   2 -12 3525.81 714.939   1
   3   2  12 2388.06 519.303   2
   3   2  12 4014.56 829.578   4
  -3   2 -13 9920.74 1238.96   1
   3   2  13 9763.21 1252.99   4
   3  -3 -16 1623.47 579.758   1
   3  -3 -15 864.858 337.286   1
  -3   3  15 1436.99 435.524   2
   3  -3 -14 378.058 319.862   1
  -3   3  14 416.708 347.646   2
   3  -3 -13 1966.62 526.328   1
  -3   3  13 2780.89 614.267   2
   3  -3 -12 5912.34 812.146   1
  -3   3  12 6471.18 853.307   2
   3  -3 -11-22.1155 214.411   1
  -3   3  11-160.941 300.964   2
  -3   3  11 485.246 236.720   4
  -3  -3  11 195.846 184.871   2
  -3  -3  10 1136.29 302.054   2
  -3   3  10 718.222 329.773   2
   3  -3 -10 895.901 327.678   1
  -3   3  10 495.149 168.488   4
  -3   3   9 15900.1 830.745   4
  -3  -3   9 14981.4 936.789   2
   3  -3  -9 14986.2 1019.65   1
  -3   3   9 12758.9 1055.94   2
  -3  -3   8 6786.49 615.349   2
   3  -3  -8 6732.39 627.613   1
  -3   3   8 6515.17 489.508   4
  -3   3   8 6033.11 715.915   2
  -3   3   7 461.814 144.941   4
  -3  -3   7 172.348 184.827   2
  -3   3   7 480.729 268.208   2
   3  -3  -7 334.735 174.172   1
  -3  -3   6 36277.6 1373.20   2
  -3   3   6 38351.6 1620.25   2
   3  -3  -6 36678.9 1195.55   1
   3   3  -5 28241.7 562.275   3
  -3  -3   5 28560.3 1214.57   2
   3  -3  -5 28857.0 915.252   1
  -3   3   5 27453.2 1333.20   2
   3   3  -4 112929. 1121.30   3
   3   3  -4 115111. 2361.22   2
  -3   3   4 118349. 2649.46   2
  -3   3   3 330.013 202.109   2
   3   3  -3 154.508 162.773   2
  -3   3   2 911.783 254.386   2
  -3  -3   1 78214.5 1483.89   3
  -3   3   1 80767.6 1940.75   2
  -3  -3   0 183897. 2545.93   3
  -3   3   0 179184. 2811.22   2
   3  -3   0 187698. 2816.58   2
  -3   3   0 182451. 2578.79   4
  -3  -3  -1 41951.6 1335.48   3
   3  -3   1 36344.7 1456.83   3
  -3   3  -1 40493.9 905.885   1
  -3   3  -1 40238.3 1290.99   2
   3  -3   1 40319.1 1266.87   2
  -3   3  -1 40768.8 1327.84   4
   3  -3   2 42874.0 1619.79   3
  -3   3  -2 43445.3 1140.97   1
  -3   3  -2 42949.0 1277.44   2
  -3   3  -2 44632.5 1495.47   4
   3  -3   2 44674.7 1294.51   2
   3  -3   3 6326.11 656.652   3
  -3   3  -3 6200.06 507.797   1
  -3   3  -3 6249.03 485.851   2
   3  -3   3 6720.95 496.726   2
  -3   3  -4 192880. 3095.74   1
   3  -3   4 190986. 3583.14   3
   3  -3   4 191343. 2563.71   2
   3  -3   5 79.0115 220.992   3
  -3   3  -5-101.313 179.260   1
   3  -3   5 201.822 94.8807   2
   3  -3   6 105562. 2911.33   3
  -3   3  -6 110910. 2778.67   1
   3  -3   6 106297. 1870.79   2
  -3   3  -7 44330.4 1888.91   1
   3  -3   7 41813.1 1169.66   2
  -3   3  -8 25022.2 1519.57   1
   3   3   8 21924.2 1381.66   2
   3   3   8 25677.8 1616.24   4
   3   3   9 11053.2 1027.75   2
  -3   3  -9 10621.8 1054.59   1
   3   3   9 9803.59 1066.80   4
   3   3  10 59111.6 2387.32   2
  -3   3 -10 54972.5 2518.27   1
   3   3  10 59848.1 2690.43   4
  -3   3 -11 159.487 286.022   1
   3   3  11 405.621 380.737   2
   3   3  11 307.245 269.855   4
   3   3  12 29993.6 1812.90   2
  -3   3 -12 31598.7 2112.93   1
   3   3  12 29946.3 2088.90   4
  -3   3 -13 857.289 399.958   1
   3   3  13 2191.37 622.750   4
  -3   4  16 10152.1 1267.36   2
  -3   4  15 9401.24 1170.18   2
  -3   4  14 54011.5 2679.65   2
  -3   4  13 688.613 372.050   2
  -3   4  12 69597.8 2840.01   2
  -3   4  11 34170.7 1929.58   2
  -3   4  11 36042.8 1486.41   4
  -3  -4  10 47234.3 1660.36   2
  -3   4  10 41681.3 2066.42   2
  -3   4  10 44767.5 1558.75   4
  -3  -4   9 30059.0 1307.71   2
  -3   4   9 26804.2 1599.99   2
  -3   4   9 30004.5 1193.45   4
   3   4  -8 98733.2 1209.94   3
  -3  -4   8 104899. 2403.82   2
  -3   4   8 98298.8 2922.11   2
  -3   4   7 6619.10 744.454   2
  -3   4   6 209439. 3981.48   2
  -3   4   5 13741.4 981.557   2
  -3   4   4 253845. 4038.13   2
  -3   4   3 20421.9 1110.80   2
  -3  -4   2 18130.0 615.764   3
  -3   4   2 17766.0 1003.91   2
  -3  -4   1 41462.2 1102.00   3
  -3   4   1 44417.7 1501.77   2
  -3  -4   0 28963.6 1037.36   3
  -3   4   0 30917.6 1210.91   2
   3  -4   0 29018.6 1158.69   2
   3  -4   1 20382.5 936.107   2
  -3   4  -1 21282.2 963.718   2
   3  -4   2 15617.2 1014.96   3
  -3   4  -2 16679.3 812.669   2
   3  -4   2 16256.6 795.460   2
   3  -4   3 57150.9 1975.85   3
  -3   4  -3 57955.6 1456.34   2
   3  -4   3 60718.6 1463.92   2
   3  -4   4 26296.4 1373.17   3
   3  -4   4 29076.8 968.418   2
   3  -4   5 58720.8 2109.98   3
   3  -4   5 60766.1 1357.08   2
  -3   4  -6-140.806 192.614   1
   3  -4   6 381.564 257.076   3
   3  -4   6 257.853 102.542   2
  -3   4  -7 738.219 303.859   1
  -3   4  -8 2084.86 454.572   1
   3   4   8 2733.73 551.027   2
   3   4   9 567.660 299.050   4
   3   4   9 1107.41 400.937   2
  -3   4  -9 543.493 271.440   1
   3   4  10 11817.0 1130.51   2
  -3   4 -10 13280.5 1268.24   1
   3   4  10 14475.3 1368.43   4
   3   4  11 442.334 278.661   2
  -3   4 -11 929.138 406.597   1
   3   4  11 723.772 407.250   4
  -3   4 -12 709.582 352.445   1
   3   4  12 240.309 287.851   2
   3   4  12 597.467 451.260   4
  -3   4 -13 9142.79 1218.85   1
   3   4  13 6918.20 977.353   2
   3   4  13 6439.51 1032.89   4
  -3   5  15 558.596 494.976   2
  -3   5  14 2759.37 621.932   2
  -3   5  13 4980.76 847.080   2
  -3   5  12 1464.00 495.232   2
  -3   5  11 2094.21 532.715   2
  -3   5  11 2292.72 390.620   4
  -3   5  10 3751.41 480.431   4
  -3   5  10 3133.71 613.168   2
  -3   5   9 151.701 260.393   2
  -3   5   8 24618.8 1532.12   2
  -3   5   7 58631.7 2276.20   2
  -3   5   6 40716.1 1830.86   2
  -3   5   5 50179.4 1958.74   2
  -3   5   4 54288.0 1967.20   2
  -3   5   3 37564.0 825.876   1
  -3   5   3 39419.2 1607.61   2
  -3  -5   2 7855.49 417.073   3
  -3   5   2 7621.74 686.896   2
  -3  -5   1 99531.3 1775.98   3
  -3   5   1 103191. 2395.82   2
  -3   5   0 225050. 3380.47   2
   3  -5   1 19361.1 951.366   2
  -3   5  -1 19641.5 955.636   2
   3  -5   2 257395. 4287.00   3
  -3   5  -2 261734. 3350.42   2
   3  -5   2 262315. 3315.47   2
   3  -5   3 171573. 3539.62   3
  -3   5  -3 169695. 2545.59   2
   3  -5   3 170826. 2504.41   2
  -3   5  -4 46065.1 1259.08   2
   3  -5   4 45214.4 1215.39   2
   3  -5   5 45787.1 1888.11   3
   3  -5   5 46161.1 1140.63   2
   3  -5   6 33804.0 1697.97   3
   3  -5   7 100726. 3037.10   3
   3   5   7 95736.4 3108.59   2
   3   5   8 41816.9 2105.86   2
  -3   5  -9 30905.4 1847.02   1
   3   5   9 32014.4 1908.71   2
  -3   5 -10 62797.9 2762.95   1
   3   5  10 58295.9 2624.32   2
   3   5  10 61557.6 2822.58   4
   3   5  11 24029.7 1742.31   2
  -3   5 -11 21565.9 1702.47   1
   3   5  11 21656.2 1736.29   4
   3   5  12 13647.8 1350.80   2
  -3   5 -12 11312.0 1316.22   1
   3   5  12 11366.3 1324.15   4
   3   5  13 11375.0 1276.58   2
  -3   5 -13 11719.0 1394.78   1
   3   5  13 12388.6 1446.95   4
  -3   6  14 18655.4 1717.83   2
  -3   6  13 38534.8 2364.55   2
  -3   6  12 9707.30 1152.16   2
  -3   6  11 59976.7 2764.60   2
  -3   6  10 2.26374 213.412   2
  -3   6   9 11357.1 1120.32   2
  -3   6   8 567.620 279.681   2
  -3   6   7 49224.5 2193.92   2
  -3   6   6 30326.5 1657.55   2
  -3   6   5 126704. 2177.96   1
  -3   6   5 127788. 3264.73   2
  -3   6   4 19022.5 761.255   1
  -3   6   4 19382.8 1223.46   2
  -3  -6   3 16845.4 463.107   3
  -3   6   3 19981.8 1197.37   2
  -3   6   3 18659.6 683.992   1
  -3  -6   2 25241.1 795.093   3
  -3   6   2 27263.2 1348.13   2
  -3   6   1 140152. 2941.98   2
  -3   6   0 733.369 240.970   2
  -3   6  -1 106425. 2343.66   2
   3  -6   2 2906.16 385.427   2
   3  -6   2 2741.15 498.021   3
  -3   6  -2 3231.35 390.928   2
   3  -6   3 95165.0 2741.07   3
  -3   6  -3 91346.6 1940.00   2
   3  -6   3 92887.5 1944.16   2
   3  -6   4 2916.68 502.568   3
  -3   6  -4 3779.98 374.642   2
   3  -6   4 3054.71 336.782   2
   3  -6   5 18955.8 1266.35   3
   3  -6   6 1003.78 347.752   3
   3  -6   7 14512.4 1179.91   3
   3   6   7 13504.4 1236.53   2
   3   6   8 1605.99 467.624   2
   3   6   9 12486.2 1232.43   2
  -3   6 -10 658.096 310.186   1
   3   6  10 42.6572 310.708   2
   3   6  11 2979.78 711.760   4
  -3   6 -11 1838.41 566.198   1
   3   6  11 1502.79 517.883   2
   3   6  12 144.816 318.115   4
   3   6  12 370.719 262.231   2
  -3   6 -12 298.722 397.854   1
   3   6  13 1801.60 602.417   2
  -3   6 -13 1354.01 487.644   1
  -3   7  13 466.832 410.041   2
  -3   7  12 3683.19 757.823   2
  -3   7  11 7940.38 1056.44   2
  -3   7  10 12992.8 1287.07   2
  -3   7   9 1015.23 380.169   2
  -3   7   8 270.593 276.895   2
  -3   7   7 56599.0 2435.34   2
  -3   7   6 15006.7 1240.98   2
  -3   7   5 900.180 207.991   1
  -3   7   5 1034.69 350.019   2
  -3   7   4 38.1370 136.270   1
  -3   7   4 392.047 194.309   2
  -3  -7   3 21803.3 606.290   3
  -3   7   3 22763.6 1349.57   2
  -3   7   2 53033.1 1974.67   2
  -3   7   1 61043.0 2041.76   2
  -3   7   0 15747.3 1007.39   2
  -3   7  -1 85799.4 2218.06   2
  -3   7  -2 15876.8 906.916   2
   3  -7   3 154517. 2635.06   2
   3  -7   3 160597. 3687.31   3
  -3   7  -3 160165. 2702.10   2
   3  -7   4 1122.38 366.693   3
  -3   7  -4 1867.29 278.275   2
   3  -7   5 2192.87 462.128   3
  -3   7  -5 2469.35 290.174   2
   3  -7   6 49273.1 2144.03   3
   3   7   6 51813.7 2404.37   2
   3  -7   7 105380. 3225.21   3
   3   7   7 103530. 3501.39   2
   3  -7   8 7524.52 900.945   3
   3   7   8 8291.26 1038.94   2
   3   7   9 75517.0 3160.86   2
   3   7  10 6344.08 966.286   2
  -3   7 -11 23079.9 1827.51   1
   3   7  11 24715.5 1896.81   2
  -3   7 -12 12.1968 266.842   1
   3   7  12 861.249 377.349   2
  -3   8  12 32452.8 2247.77   2
  -3   8  11 44391.0 2550.70   2
  -3   8  10 24463.8 1852.94   2
  -3   8   9 11218.0 1241.28   2
  -3   8   8 57190.7 2639.11   2
  -3   8   7 78811.8 3015.87   2
  -3   8   6 29081.9 1782.64   2
  -3   8   5 43097.5 2087.19   2
  -3   8   4 12559.5 744.129   1
  -3   8   4 13678.0 1134.95   2
  -3   8   3 73521.7 2546.37   2
  -3   8   2 3758.16 568.657   2
  -3   8   1 40352.7 1746.83   2
  -3   8   0 53955.0 1935.00   2
  -3   8  -1 28836.5 1371.14   2
  -3   8  -2 11984.8 838.176   2
   3  -8   3 5482.30 726.239   3
  -3   8  -3 5542.40 539.166   2
   3  -8   4 23274.9 1506.40   3
  -3   8  -4 22656.1 979.558   2
   3  -8   5 63232.2 2458.28   3
   3   8   5 64317.2 2748.86   2
   3  -8   6 9152.84 964.486   3
   3   8   6 6810.82 922.450   2
   3  -8   7 517.873 328.783   3
   3   8   7-121.865 261.243   2
   3  -8   8 2129.99 505.281   3
   3   8   8 1996.90 582.002   2
   3   8   9 8643.02 1156.59   2
   3   8  10 363.604 217.777   2
   3   8  11 5974.16 945.857   2
  -3   8 -12 2186.07 580.004   1
  -3   9  11 3239.61 784.708   2
  -3   9  10 759.780 476.588   2
  -3   9   9 12184.6 1321.35   2
  -3   9   8 223.783 379.840   2
  -3   9   7 3569.41 719.437   2
  -3   9   6 3304.49 642.122   2
  -3   9   5 5264.98 790.446   2
  -3   9   4 22863.9 1554.46   2
  -3   9   3 21526.4 1446.13   2
  -3   9   2 16327.4 1217.05   2
  -3   9   1-232.665 277.617   2
  -3   9   0 65932.8 2257.98   2
  -3   9  -1 4368.93 586.594   2
  -3   9  -2 5129.02 578.177   2
   3  -9   3 13036.3 1153.02   3
   3   9   3 12592.7 1220.17   2
  -3   9  -3 14698.2 904.397   2
   3  -9   4 4543.50 715.470   3
   3   9   4 5703.40 831.119   2
   3  -9   5 247.486 322.489   3
   3   9   5 169.640 222.589   2
   3  -9   6 19227.8 1444.29   3
   3   9   6 22912.6 1745.46   2
   3  -9   7 8997.80 997.388   3
   3   9   7 7020.22 979.125   2
   3  -9   8 54487.1 2470.57   3
   3   9   8 56190.9 2859.20   2
   3   9   9 3877.97 795.757   2
   3   9  10 10323.7 1313.83   2
  -3  10  10 56092.1 3012.23   2
  -3  10   9 1661.52 609.405   2
  -3  10   8 83337.4 3454.69   2
  -3  10   7-391.616 417.655   2
  -3  10   6 71355.8 3014.14   2
  -3  10   5-314.167 228.139   2
  -3  10   4 20213.5 1522.53   2
  -3  10   3 2923.80 570.824   2
  -3  10   2 51729.4 2256.57   2
  -3  10   1 224.431 196.529   2
  -3  10   0 15269.4 1145.51   2
  -3  10  -1 7210.83 763.015   2
  -3  10  -2 9406.15 819.230   2
   3  10   2 7248.35 971.527   2
   3 -10   3 463.654 324.998   3
  -3  10  -3 616.678 228.435   2
   3  10   3 394.258 339.771   2
   3 -10   4 445.012 239.147   3
   3  10   4-157.915 326.254   2
   3 -10   5 4861.33 767.667   3
   3  10   5 4941.73 865.998   2
   3 -10   6-37.1005 360.137   3
   3  10   6 458.986 389.717   2
   3 -10   7 2815.35 566.777   3
   3  10   7 1614.91 542.953   2
   3 -10   8 517.781 385.030   3
   3  10   8 948.998 551.819   2
   3  10   9-328.747 472.129   2
  -3  11   9 199.890 385.255   2
  -3  11   8 2177.51 653.110   2
  -3  11   7 317.582 371.096   2
  -3  11   6 327.771 255.369   2
  -3  11   5 5850.38 913.913   2
  -3  11   4 75180.7 3033.52   2
  -3  11   3 19221.8 1491.83   2
   3  11  -2 50322.6 2315.80   2
  -3  11   2 48919.7 2307.25   2
  -3  11   1 4875.74 713.697   2
   3  11  -1 3798.12 683.745   2
   3  11   0 72110.5 2913.62   2
  -3  11   0 72647.4 2610.55   2
   3  11   1 18043.5 1493.65   2
  -3  11  -1 21636.3 1363.73   2
   3  11   2 11316.1 1209.77   2
  -3  11  -2 11966.8 966.923   2
   3 -11   3 755.430 355.336   3
   3  11   3 229.544 261.053   2
   3 -11   4 48228.3 2414.67   3
   3  11   4 51742.7 2729.12   2
   3 -11   5 11857.1 1196.71   3
   3  11   5 11654.5 1300.59   2
   3 -11   6 40790.4 2209.93   3
   3  11   6 38988.2 2466.57   2
   3 -11   7 18224.3 1505.54   3
   3  11   7 19334.3 1821.96   2
  -3  12   7 11641.0 1367.38   2
  -3  12   6 624.568 436.845   2
  -3  12   5 917.287 389.492   2
   3  12  -4 2705.94 539.808   2
  -3  12   4 1281.04 473.759   2
   3  12  -3 23449.2 1599.81   2
  -3  12   3 25274.1 1801.22   2
   3  12  -2 13401.4 1260.30   2
  -3  12   2 13235.2 1261.00   2
   3  12  -1 7873.79 1025.47   2
  -3  12   1 8709.44 976.155   2
   3  12   0 9888.82 1148.43   2
  -3  12   0 10492.3 1029.99   2
  -3  12  -1 8603.74 913.819   2
   3  12   1 8980.95 1118.01   2
   3  12   2 1605.97 576.269   2
   3 -12   3 2732.47 643.919   3
   3  12   3 2762.84 729.317   2
   3 -12   4 542.282 287.843   3
   3  12   4 143.849 330.604   2
   3 -12   5 12367.6 1267.56   3
   3  12   5 12605.1 1458.33   2
  -3  13   6 184.828 316.846   2
  -3  13   5 5592.92 959.850   2
  -3  13   4 27.5770 286.758   2
   3  13  -3 32741.4 1965.07   2
  -3  13   3 29181.8 2009.06   2
   3  13  -2 517.440 272.603   2
  -3  13   2-122.605 334.344   2
   3  13  -1 28783.6 1958.36   2
  -3  13   1 29588.9 1894.82   2
   3  13   0 2627.85 645.691   2
   3  13   1 28162.2 2020.17   2
   3  13   2 437.106 357.732   2
   3 -13   3 43156.9 2432.76   3
   3  13   3 45887.6 2701.46   2
   3 -13   4 148.577 325.025   3
   3  13   4 248.666 349.737   2
  -3  14   4 7100.07 1079.82   2
  -3  14   3 12511.4 1370.86   2
  -3  14   2 13963.2 1391.34   2
   3  14  -1 9891.05 1198.29   2
   3  14   0-681.933 375.502   2
   3  14   1 4083.71 861.549   2
   3  14   2 1233.99 458.209   2
   4   0 -16 3677.85 811.157   1
   4   0 -15-177.876 325.048   1
   4   0 -14 1483.39 537.070   1
  -4   0  14 312.622 261.829   2
   4   0 -13-34.7700 257.661   1
  -4   0  13-55.3399 206.941   2
  -4   0  12 421.245 205.972   2
  -4   0  11 115.942 274.889   2
  -4   0  10 15332.5 1173.84   2
  -4   0   9-2.63970 183.679   2
  -4   0   8 163600. 3572.69   2
  -4   0   7 158.276 179.150   2
  -4   0   6 3032.63 476.868   2
  -4   0   5 182.086 198.791   2
  -4   0   4 28471.0 1342.56   2
  -4   0   3 49.7397 183.683   2
   4   0  -3 38.4601 36.0552   4
   4   0  -2 68392.7 1822.77   3
  -4   0   2 66298.8 1980.38   2
   4   0  -2 64761.0 1133.34   4
   4   0  -1 379.230 227.956   3
  -4   0   1 7.50199 182.184   2
   4   0  -1-136.083 118.652   4
   4   0   0 536412. 5331.28   3
  -4   0   0 536999. 5599.15   2
   4   0   0 544575. 4420.62   4
   4   0   1 331.395 242.984   3
   4   0   1-51.2215 172.395   4
   4   0   2 39268.3 1595.54   3
   4   0   2 41007.4 1329.36   1
   4   0   2 41836.1 1479.77   4
   4   0   3 30.3780 192.420   3
   4   0   3-96.5447 148.518   4
   4   0   4 222958. 3924.86   4
   4   0   5 7.02955 199.794   4
   4   0   6 75981.8 2598.12   4
   4   0   7-246.007 338.793   4
   4   0   8 46532.7 2276.07   4
   4   0   9-94.6115 367.407   4
   4   0  10 109444. 2953.47   2
   4   0  10 109961. 3824.21   4
   4   0  11 706.146 421.229   4
   4   0  12 41218.0 2552.21   4
   4  -1 -16 16422.1 1610.71   1
   4  -1 -15 2710.18 657.119   1
   4   1 -15 4100.24 803.140   1
   4  -1 -14 40992.0 2316.68   1
  -4   1  14 43553.2 2274.20   2
   4  -1 -13 18572.2 1487.90   1
  -4  -1  13 20396.3 1428.12   2
  -4   1  13 22061.5 1581.93   2
   4  -1 -12 31088.3 1799.70   1
  -4  -1  12 33927.6 1781.17   2
  -4   1  12 35237.7 1930.41   2
   4  -1 -11 48081.5 2101.98   1
  -4  -1  11 51471.7 2126.28   2
  -4   1  11 51169.3 2238.26   2
  -4  -1  10 80819.3 2595.92   2
  -4   1  10 76240.8 2654.01   2
  -4  -1   9 5924.15 703.049   2
  -4   1   9 5307.98 686.478   2
  -4  -1   8 80633.4 2440.53   2
  -4   1   8 76239.7 2510.14   2
  -4  -1   7 55808.1 1994.73   2
  -4   1   7 59733.8 2145.94   2
   4   1  -7 57200.5 1099.43   4
  -4  -1   6 99821.2 2588.07   2
  -4   1   6 98324.5 2679.19   2
   4   1  -6 93661.6 1252.28   4
  -4  -1   5 20191.9 1146.60   2
  -4   1   5 21735.0 1227.47   2
  -4  -1   4 96614.1 2465.12   2
  -4   1   4 99775.5 2543.30   2
   4   1  -3 108610. 2094.26   3
  -4  -1   3 109975. 2614.81   2
  -4   1   3 104137. 2534.99   2
   4   1  -2 42389.6 1338.47   3
  -4  -1   2 39971.1 1561.98   2
  -4   1   2 38212.5 1520.22   2
   4   1  -1 30727.7 1179.97   3
   4  -1  -1 28903.7 1273.83   3
  -4   1   1 30556.9 1334.33   2
   4  -1  -1 28898.3 889.747   4
   4   1   0 279736. 3727.19   3
   4  -1   0 284052. 4068.37   3
  -4   1   0 286561. 4059.66   2
   4  -1   0 281679. 3200.00   4
   4  -1   0 285919. 2657.05   1
   4   1   1 103644. 2400.24   3
   4  -1   1 104398. 2532.42   3
   4  -1   1 107708. 1821.15   1
  -4   1  -1 104619. 2422.84   2
   4  -1   1 103568. 2152.81   4
   4  -1   2 148365. 3132.03   3
   4  -1   2 148344. 2394.17   1
   4  -1   2 147596. 2805.51   4
   4   1   2 149347. 2834.57   4
   4  -1   3 21293.9 1233.33   3
   4  -1   3 21298.9 1149.60   4
   4   1   3 22266.2 1190.65   4
   4  -1   4 117793. 3051.10   3
   4  -1   4 116791. 2861.58   4
   4   1   4 115161. 2844.29   4
   4  -1   5 2051.51 455.002   4
   4   1   5 1924.01 413.237   4
   4  -1   6 12598.0 1094.53   4
   4   1   6 12960.0 1089.27   4
   4  -1   7 2218.68 549.401   4
   4   1   7 1218.64 373.769   4
   4  -1   8 50887.8 2383.43   4
   4   1   8 50923.9 2350.54   4
   4  -1   9 5081.41 813.803   4
   4   1   9 5604.17 871.443   4
   4   1  10 15983.3 1206.38   2
   4  -1  10 16184.0 1510.93   4
   4   1  10 18537.5 1598.31   4
   4   1  11 7389.42 839.764   2
   4  -1  11 6592.38 1013.52   4
   4   1  11 8103.09 1092.51   4
   4  -1  12 8137.15 1156.50   4
   4   1  12 7954.07 1148.92   4
   4  -2 -16 7182.85 1114.62   1
  -4   2  15-361.401 391.180   2
   4  -2 -15-179.936 462.973   1
   4  -2 -14 16.8546 229.972   1
  -4   2  14-69.4981 246.364   2
   4  -2 -13 3972.98 695.394   1
  -4   2  13 3030.87 640.531   2
  -4  -2  12 287.339 266.845   2
  -4   2  12 45.8612 263.494   2
   4  -2 -12 23.0502 210.196   1
   4  -2 -11 21695.3 1388.45   1
  -4  -2  11 22897.4 1388.99   2
  -4   2  11 19330.8 1416.44   2
   4  -2 -10 12190.0 976.146   1
  -4  -2  10 11421.1 969.174   2
  -4   2  10 11120.7 1053.52   2
   4  -2  -9 9450.37 804.839   1
  -4  -2   9 10025.4 877.213   2
   4  -2  -8-29.5716 159.103   1
  -4  -2   8-156.226 227.299   2
  -4   2   8-171.394 286.560   2
   4   2  -8 174.720 150.740   4
  -4  -2   7 7525.36 731.331   2
  -4   2   7 8317.64 839.627   2
   4   2  -7 8036.50 510.699   4
   4  -2  -7 9220.21 650.157   1
  -4  -2   6 56.0947 175.375   2
  -4   2   6 63.8261 216.244   2
  -4  -2   5 17292.4 1067.42   2
  -4   2   5 17153.0 1122.86   2
   4   2  -4 63311.2 1437.28   3
  -4  -2   4 63793.4 2037.36   2
  -4   2   4 61764.7 2042.34   2
   4   2  -3 3393.01 339.657   3
  -4  -2   3 3644.57 494.334   2
  -4   2   3 3117.49 485.027   2
   4   2  -2 13112.1 704.340   3
  -4   2   2 12670.3 881.781   2
   4   2  -1 118039. 2216.53   3
  -4   2   1 121085. 2659.82   2
  -4   2   1 120667. 1881.10   4
   4   2   0 76424.4 1901.67   3
  -4  -2   0 74760.6 1925.17   3
   4  -2   0 69335.2 2106.74   3
  -4   2   0 74565.7 1677.39   4
  -4   2   0 73083.7 2032.84   2
   4  -2   1 53197.0 1874.33   3
  -4   2  -1 53288.3 1717.38   2
  -4   2  -1 52656.6 1562.34   4
   4  -2   2 1170.19 306.433   3
  -4   2  -2 1569.57 316.116   2
   4  -2   3 141311. 3272.53   3
   4  -2   3 143357. 3019.01   4
   4  -2   4 31361.4 1586.51   3
   4  -2   4 29461.3 1471.36   4
   4  -2   5 13488.2 1107.26   3
  -4   2  -5 12397.3 903.778   1
   4  -2   5 12061.6 994.828   4
   4   2   5 10724.3 956.561   4
  -4   2  -6 39392.7 1716.78   1
   4  -2   6 41465.8 1959.99   4
   4   2   6 39568.1 1901.05   4
  -4   2  -7 66156.4 2386.81   1
   4  -2   7 63582.7 2549.10   4
   4   2   7 65015.9 2531.13   4
  -4   2  -8 32505.8 1781.16   1
   4  -2   8 26819.8 1750.89   4
   4   2   8 28961.4 1791.51   4
  -4   2  -9 10433.1 1096.24   1
   4   2   9 11268.4 1185.83   4
  -4   2 -10 36907.6 2137.61   1
   4   2  10 35509.1 1879.11   2
   4   2  10 35805.7 2196.41   4
  -4   2 -11 60688.4 2868.76   1
   4   2  11 60361.4 2496.07   2
   4   2  11 55866.2 2838.95   4
  -4   2 -12 5133.78 933.218   1
   4   2  12 5859.04 977.739   4
  -4   3  15 16587.8 1566.09   2
  -4   3  14 2219.69 595.817   2
   4  -3 -14 1752.64 545.772   1
  -4   3  13 65670.7 2857.45   2
   4  -3 -13 64553.9 2689.39   1
  -4  -3  12 11574.6 1002.34   2
  -4   3  12 10955.0 1129.64   2
   4  -3 -12 12160.5 1092.96   1
  -4  -3  11 58527.9 2168.36   2
  -4   3  11 57606.4 2525.28   2
   4  -3 -11 58673.2 2243.81   1
  -4  -3  10 4318.07 581.487   2
   4  -3 -10 4651.04 600.164   1
  -4   3  10 3334.29 610.675   2
  -4  -3   9 60768.3 2119.11   2
   4  -3  -9 64867.9 2025.34   1
  -4   3   9 66894.0 2562.12   2
  -4   3   9 66285.8 1318.33   4
  -4   3   8 10615.3 448.601   4
  -4  -3   8 10355.8 877.356   2
   4  -3  -8 10287.9 740.299   1
  -4   3   8 9882.34 971.861   2
   4   3  -8 8654.19 645.448   4
  -4  -3   7 259191. 4267.58   2
   4  -3  -7 266869. 3376.95   1
  -4   3   7 262813. 4723.69   2
  -4   3   7 257807. 1786.22   4
   4   3  -6 3783.30 293.612   3
  -4  -3   6 3222.69 494.631   2
   4  -3  -6 3973.93 371.041   1
  -4   3   6 3395.66 566.619   2
   4   3  -5 148749. 1785.99   3
  -4  -3   5 138477. 3062.58   2
  -4   3   5 141028. 3241.05   2
   4  -3  -5 144997. 1823.93   1
   4   3  -4 8374.85 449.864   3
  -4   3   4 9272.92 829.537   2
  -4   3   4 8097.35 331.547   4
  -4   3   3 247182. 4068.92   2
  -4   3   3 251797. 2273.61   4
  -4   3   2 12158.5 899.076   2
  -4   3   2 11591.9 570.455   4
  -4  -3   1 49140.8 1430.47   3
  -4   3   1 48409.9 1717.79   2
  -4   3   1 49447.4 1318.78   4
  -4  -3   0 8823.77 659.934   3
   4  -3   0 8546.04 770.095   3
  -4   3   0 8594.71 710.092   2
  -4   3   0 9397.81 640.968   4
   4  -3   1 78685.2 2393.08   3
  -4   3  -1 79720.2 2093.57   2
   4  -3   2 7395.08 757.603   3
  -4   3  -2 9020.84 707.479   2
   4  -3   3 46298.7 1902.52   3
  -4   3  -3 49928.9 1483.53   1
  -4   3  -4 2625.95 400.712   1
   4  -3   4 2291.30 485.550   3
   4  -3   5 12117.1 1047.70   3
  -4   3  -5 11934.6 893.528   1
   4  -3   6 36206.8 1867.52   3
  -4   3  -6 36217.2 1644.53   1
   4   3   7 805.712 415.810   4
  -4   3  -7 54.2120 202.809   1
   4   3   8 393.579 331.636   4
  -4   3  -8 783.571 352.942   1
  -4   3  -9-33.4879 200.913   1
   4   3   9 715.073 364.727   2
   4   3   9 279.577 344.488   4
  -4   3 -10 4320.75 720.466   1
   4   3  10 4607.06 750.796   2
   4   3  10 6084.54 932.424   4
  -4   3 -11 334.373 260.641   1
   4   3  11 1017.89 417.560   2
   4   3  11 1154.23 491.622   4
   4   3  12 655.733 332.773   2
  -4   3 -12 1306.68 520.655   1
   4   3  12 4.07489 461.460   4
  -4   3 -13 226.030 272.852   1
  -4   4  15 1415.46 517.164   2
  -4   4  14 720.134 438.432   2
  -4   4  13 8975.87 1111.13   2
  -4   4  12 3869.08 748.231   2
  -4  -4  11 626.345 237.629   2
  -4   4  11 461.843 334.107   2
  -4  -4  10 17503.5 1155.01   2
  -4   4  10 15448.6 1322.63   2
  -4  -4   9 8132.31 801.053   2
  -4   4   9 7555.01 913.548   2
  -4   4   8 3993.13 680.022   2
  -4   4   8 3860.89 325.475   4
  -4   4   7 4932.36 715.801   2
  -4   4   6 627.278 333.751   2
  -4   4   5 106.542 245.557   2
  -4   4   4 20926.9 1252.72   2
  -4   4   3 90680.5 2542.44   2
  -4  -4   2 6005.82 455.034   3
  -4   4   2 7603.18 727.937   2
  -4  -4   1 6374.05 513.495   3
  -4   4   1 6388.72 654.650   2
  -4   4   1 6030.81 515.085   4
  -4  -4   0 1586.78 298.349   3
  -4   4   0 1285.93 330.089   2
  -4   4   0 1446.05 291.858   4
   4  -4   1 146593. 3369.25   3
  -4   4  -1 149427. 2919.52   2
  -4   4  -1 153412. 1853.21   1
   4  -4   2 412.817 285.822   3
  -4   4  -2 302.442 133.544   1
  -4   4  -2 40.9801 133.180   2
   4  -4   3 93414.1 2768.26   3
  -4   4  -3 97642.9 2247.98   2
  -4   4  -3 92405.8 1998.66   1
   4  -4   4 8575.46 851.914   3
  -4   4  -4 7997.79 662.617   1
   4  -4   5 57592.1 2326.77   3
  -4   4  -5 59550.2 1940.85   1
   4  -4   5 53196.2 1554.59   2
  -4   4  -6 219.937 193.671   1
   4  -4   6 759.879 368.439   3
  -4   4  -7 70175.6 2459.05   1
   4   4   8 1667.60 450.159   4
  -4   4  -8 3406.00 591.661   1
   4   4   9 64412.1 2726.32   2
  -4   4  -9 65238.5 2663.54   1
   4   4   9 66888.1 2929.86   4
  -4   4 -10 601.217 403.943   1
   4   4  10 139.362 290.396   2
   4   4  10 451.446 310.289   4
   4   4  11 53277.9 2578.84   2
  -4   4 -11 53134.7 2696.56   1
   4   4  11 55447.2 2876.46   4
   4   4  12-201.243 374.236   2
  -4   4 -12-111.624 352.358   1
   4   4  12 316.551 441.971   4
  -4   4 -13 20650.3 1863.05   1
  -4   5  14 17616.3 1655.49   2
  -4   5  13 12197.9 1330.86   2
  -4   5  12 7968.28 1074.39   2
  -4   5  11 5785.02 880.698   2
  -4   5  10 29703.1 1889.09   2
  -4   5   9 29616.7 1803.04   2
  -4   5   8 584.626 330.977   2
  -4   5   7 65606.4 2540.42   2
  -4   5   6 59818.5 2343.27   2
  -4   5   5 19588.3 1308.46   2
  -4   5   4 6659.89 742.658   2
  -4   5   3 66644.8 2247.31   2
  -4  -5   2 39180.5 1130.23   3
  -4   5   2 42167.0 1722.56   2
  -4  -5   1 13869.5 759.591   3
  -4   5   1 14995.5 1011.97   2
  -4  -5   0 21507.6 1028.05   3
  -4   5   0 23244.8 553.357   1
  -4   5   0 23420.7 1233.46   2
  -4   5  -1 17136.7 643.904   1
   4  -5   1 17282.5 1206.36   3
  -4   5  -1 15597.9 970.015   2
  -4   5  -2 8391.95 544.811   1
   4  -5   2 9296.05 905.640   3
  -4   5  -2 8556.17 704.680   2
  -4   5  -3 8685.95 629.157   1
   4  -5   3 7628.16 839.779   3
  -4   5  -3 7249.30 610.822   2
   4  -5   4 36272.6 1823.48   3
  -4   5  -4 35374.1 1401.50   1
  -4   5  -4 35192.4 1313.52   2
   4  -5   5 14055.3 1167.28   3
  -4   5  -5 15520.7 1017.67   1
   4  -5   6 18027.7 1367.27   3
  -4   5  -6 18817.3 1210.78   1
   4  -5   7 602.163 355.062   3
  -4   5  -7 1390.47 425.617   1
  -4   5  -8 322.766 243.479   1
   4   5   9 6099.54 951.515   4
   4   5   9 5305.40 849.375   2
  -4   5  -9 5885.72 823.507   1
   4   5  10 8636.01 1118.34   4
  -4   5 -10 7672.09 1013.38   1
   4   5  10 7473.27 1028.44   2
  -4   5 -11 262.775 271.989   1
   4   5  11 506.239 405.111   2
   4   5  11-171.159 352.579   4
  -4   5 -12 1600.16 581.621   1
   4   5  12 195.681 261.257   2
   4   5  13 7514.53 1083.43   2
  -4   6  13 2703.59 705.839   2
  -4   6  12 707.953 382.833   2
  -4   6  11 609.966 353.266   2
  -4   6  10 4056.23 743.092   2
  -4   6   9 85.2646 254.657   2
  -4   6   8 1342.14 416.810   2
  -4   6   7 1164.98 424.420   2
  -4   6   6 42232.6 2036.75   2
  -4   6   5 1914.69 418.253   2
  -4   6   4 32351.7 1696.40   2
  -4   6   3 1897.37 426.746   2
  -4  -6   2 32315.3 1022.66   3
  -4   6   2 31441.6 1567.37   2
  -4  -6   1 528.597 200.175   3
  -4   6   1 680.557 258.933   2
  -4   6   0 37898.6 1605.41   2
  -4   6  -1 15297.2 992.667   2
   4  -6   2 68538.8 2521.77   3
  -4   6  -2 75309.3 2116.62   2
   4  -6   3 13283.9 1144.93   3
  -4   6  -3 12981.4 849.747   2
   4  -6   4 133596. 3581.56   3
  -4   6  -4 139419. 2628.85   2
   4  -6   5 5787.03 806.377   3
  -4   6  -6 19075.4 1232.74   1
   4  -6   6 18988.8 1436.80   3
  -4   6  -7 7938.98 859.110   1
   4  -6   7 7069.36 907.011   3
   4  -6   8 72950.0 2948.99   3
  -4   6  -8 72943.6 2750.22   1
   4   6   8 73733.2 3051.26   2
  -4   6  -9 941.488 352.967   1
   4   6   9 686.325 351.122   2
   4   6  10 45230.1 2518.16   2
  -4   6 -10 42603.2 2356.17   1
   4   6  10 46974.3 2638.18   4
   4   6  11 10335.5 1326.39   4
   4   6  11 8411.90 1105.28   2
  -4   6 -11 8445.40 1101.40   1
   4   6  12 33916.9 2290.48   2
  -4   6 -12 38638.0 2444.01   1
  -4   7  12 12189.4 1439.50   2
  -4   7  11 3491.85 768.962   2
  -4   7  10 92902.4 3569.47   2
  -4   7   9 11331.6 1215.00   2
  -4   7   8 18109.9 1476.14   2
  -4   7   7 1806.07 539.280   2
  -4   7   6 55829.3 2450.69   2
  -4   7   5 857.711 321.513   2
  -4   7   4 35984.2 1850.29   2
  -4   7   3 314.598 81.2406   1
  -4   7   3 699.033 347.236   2
  -4   7   2 50190.2 879.720   1
  -4   7   2 54939.1 2127.34   2
  -4  -7   1 35366.4 1268.39   3
  -4   7   1 39327.8 1761.97   2
  -4   7   0 87019.3 2525.91   2
  -4   7  -1 401.870 220.627   2
   4  -7   2 5861.89 766.182   3
  -4   7  -2 7335.27 683.763   2
   4  -7   3 18884.5 1403.70   3
  -4   7  -3 19465.9 1051.66   2
   4  -7   4 52898.7 2351.78   3
  -4   7  -4 53473.1 1631.83   2
   4  -7   5 3643.52 656.782   3
   4  -7   6 25519.8 1689.90   3
   4  -7   7 471.493 369.791   3
   4   7   7 459.311 308.071   2
  -4   7  -8 9330.45 1000.85   1
   4  -7   8 7334.98 983.409   3
   4   7   8 9585.92 1163.84   2
  -4   7  -9 286.626 402.206   1
   4   7   9 448.862 329.118   2
  -4   7 -10 101.409 333.432   1
   4   7  10 590.552 462.246   2
   4   7  11 787.194 497.870   2
  -4   7 -11 448.153 354.819   1
  -4   7 -12 173.500 379.779   1
  -4   8  11 1125.13 530.181   2
  -4   8  10 7515.32 1060.18   2
  -4   8   9 2235.28 635.752   2
  -4   8   8 2993.31 705.390   2
  -4   8   7 2257.69 584.769   2
  -4   8   6 1308.44 425.625   2
  -4   8   5 3919.40 667.705   2
  -4   8   4 3882.83 645.222   2
  -4   8   3 21838.2 1460.22   2
  -4   8   2 359.319 235.427   2
  -4   8   1-363.749 294.688   2
  -4   8   0 12386.7 1015.39   2
  -4   8  -1 20494.0 1229.62   2
   4  -8   2 670.947 257.933   3
  -4   8  -2 288.066 185.882   2
   4  -8   3 25048.5 1661.47   3
  -4   8  -3 26865.3 1275.46   2
   4  -8   4 6041.87 834.848   3
  -4   8  -4 5900.14 567.254   2
   4  -8   5 51281.9 2412.75   3
   4  -8   6 3957.09 662.250   3
   4   8   6 3123.29 650.401   2
   4  -8   7 12927.4 1288.41   3
   4   8   7 14470.1 1443.95   2
   4  -8   8 28658.3 1927.33   3
   4   8   8 28363.8 2057.43   2
   4   8   9 9321.81 1214.23   2
  -4   8  -9 7360.31 971.913   1
  -4   8 -10 10071.0 1206.03   1
   4   8  10 9043.44 1189.84   2
  -4   8 -11 8408.14 1168.79   1
  -4   9  10 11306.8 1340.90   2
  -4   9   9 81372.4 3462.64   2
  -4   9   8 3343.50 727.497   2
  -4   9   7 90848.0 3460.36   2
  -4   9   6 25012.5 1768.32   2
  -4   9   5 34081.6 2015.79   2
  -4   9   4 32092.8 1877.07   2
  -4   9   3 116005. 3475.03   2
  -4   9   2 6158.82 808.638   2
  -4   9   1 71291.1 2557.93   2
  -4   9   0 3747.20 576.018   2
  -4   9  -1 42020.7 1826.17   2
   4  -9   2 597.147 358.936   3
  -4   9  -2 659.154 248.583   2
   4  -9   3 1943.83 496.098   3
  -4   9  -3 2345.82 425.874   2
   4  -9   4 30001.5 1903.28   3
   4  -9   5 6043.11 898.889   3
   4   9   5 6818.98 1020.97   2
   4  -9   6 2294.53 579.837   3
   4   9   6 2800.60 716.436   2
   4  -9   7 17674.8 1520.40   3
   4   9   7 16304.4 1586.74   2
   4  -9   8 1866.63 510.356   3
   4   9   8 1622.24 552.116   2
   4  -9   9-292.397 261.635   3
   4   9   9 521.979 403.008   2
  -4   9 -10 1088.41 524.594   1
  -4  10   9 4375.75 820.727   2
  -4  10   8 1640.01 549.280   2
  -4  10   7 5942.83 950.393   2
  -4  10   6 426.345 365.976   2
  -4  10   5 20019.3 1601.91   2
  -4  10   4 8363.58 1018.00   2
  -4  10   3 26377.7 1753.24   2
  -4  10   2 290.605 227.893   2
  -4  10   1 29651.3 1718.37   2
  -4  10   0 1065.42 301.562   2
  -4  10  -1 9001.23 888.662   2
   4 -10   2 2528.98 569.882   3
  -4  10  -2 2172.54 405.008   2
   4 -10   3 14318.9 1371.11   3
   4 -10   4-175.501 294.636   3
   4  10   4 216.661 338.325   2
   4 -10   5 29674.5 1950.73   3
   4  10   5 31469.3 2175.12   2
   4 -10   6 347.699 306.788   3
   4  10   6-805.935 472.825   2
   4 -10   7 106167. 3798.33   3
   4  10   7 103516. 4122.07   2
   4 -10   8 214.016 253.942   3
   4 -10   9 4710.63 853.286   3
  -4  11   8 26743.0 2082.06   2
  -4  11   7 32728.4 2269.99   2
  -4  11   6 6149.02 975.006   2
  -4  11   5 18400.9 1612.66   2
  -4  11   4 30378.4 1989.22   2
  -4  11   3 54292.6 2577.32   2
  -4  11   2 10990.1 1143.96   2
  -4  11   1 7627.33 930.864   2
  -4  11   0 13837.2 1198.97   2
  -4  11  -1 27054.9 1590.34   2
   4 -11   2 14321.2 1381.34   3
   4  11   2 15516.6 1508.12   2
   4 -11   3 12996.6 1330.10   3
   4  11   3 12441.9 1384.98   2
   4 -11   4 22696.3 1765.02   3
   4  11   4 20337.8 1787.34   2
   4 -11   5 234.585 356.508   3
   4  11   5 495.907 294.403   2
   4 -11   6 23308.8 1818.80   3
   4  11   6 25745.3 2110.07   2
   4 -11   7 6727.48 1033.51   3
  -4  12   6 18193.3 1682.36   2
  -4  12   5 5.63686 303.211   2
  -4  12   4 34838.5 2217.99   2
  -4  12   3 14127.2 1396.94   2
  -4  12   2 15081.6 1382.08   2
  -4  12   1 9680.86 1071.58   2
   4  12   0 32122.3 2127.06   2
  -4  12   0 34353.4 1952.94   2
   4  12   1 11006.4 1270.30   2
   4 -12   2 12307.7 1335.49   3
   4  12   2 11456.0 1370.42   2
   4 -12   3 6927.64 1006.46   3
   4  12   3 7999.10 1141.54   2
   4 -12   4 15705.2 1509.24   3
   4  12   4 16450.4 1640.18   2
   4 -12   5 21458.0 1771.84   3
   4 -12   6 53835.6 2804.59   3
  -4  13   5 3809.52 793.913   2
  -4  13   4 24266.5 1917.53   2
  -4  13   3 429.377 414.993   2
   4  13  -3 251.130 272.716   2
   4  13  -2 13946.0 1393.63   2
  -4  13   2 13014.2 1355.09   2
  -4  13   1 3583.05 741.922   2
   4  13  -1 3333.92 741.104   2
   4  13   0 7988.00 1154.93   2
   4  13   1 1853.27 611.350   2
   4 -13   2 25865.8 2015.91   3
   4  13   2 28902.1 2186.76   2
   4 -13   3-239.118 470.066   3
   4 -13   4 8028.16 1166.14   3
  -4  14   3 906.940 377.999   2
   4  14  -2 2736.44 723.972   2
   4  14  -1 2141.79 583.006   2
   4  14   0 8175.72 1176.90   2
   5   0 -15 5081.09 882.485   1
   5   0 -14 404.673 230.184   1
  -5   0  14-401.333 399.543   2
  -5   0  13 37143.8 2097.33   2
  -5   0  12 277.002 255.267   2
  -5   0  11 50316.7 2339.27   2
  -5   0  10 291.823 333.305   2
  -5   0   9 268147. 5098.75   2
  -5   0   8 318.938 317.373   2
  -5   0   7 47701.3 2050.81   2
  -5   0   6 379.469 194.935   2
  -5   0   5 26168.6 1455.49   2
  -5   0   4 145.617 254.160   2
   5   0  -3 368730. 4698.66   3
  -5   0   3 364150. 5303.26   2
   5   0  -3 367102. 2641.10   4
   5   0  -2-170.418 264.871   3
  -5   0   2 103.511 195.784   2
   5   0  -2-99.2968 83.7337   4
   5   0  -1 194751. 3531.57   3
  -5   0   1 186460. 3728.11   2
   5   0  -1 193758. 2676.91   4
   5   0   0 110.681 204.326   3
   5   0   0-182.613 159.219   4
   5   0   1 171226. 2792.64   1
   5   0   1 166706. 3523.05   3
   5   0   1 167914. 3008.92   4
   5   0   2-106.701 212.837   3
   5   0   2-150.942 195.380   4
   5   0   3 105978. 3005.54   3
   5   0   3 105855. 2746.34   4
   5   0   4 36.7736 168.695   4
   5   0   5 24935.1 1523.17   4
   5   0   6 206.012 254.182   4
   5   0   7 122099. 3697.62   4
   5   0   8-92.9705 298.124   4
   5   0   9 42255.0 2406.06   4
   5   0  10-836.484 640.205   4
   5   0  11 50965.4 2859.93   4
   5   1 -15 9634.85 1228.38   1
  -5   1  15 11611.2 1292.04   2
  -5   1  14 43.0145 359.378   2
   5  -1 -13 14341.3 1285.35   1
  -5  -1  13 13006.3 1241.65   2
  -5   1  13 13819.8 1328.69   2
   5  -1 -12 1004.92 427.393   1
  -5  -1  12 785.294 369.945   2
  -5   1  12 481.949 263.125   2
  -5  -1  11 4670.08 703.872   2
  -5   1  11 5100.65 793.155   2
  -5  -1  10 13187.0 1166.27   2
  -5   1  10 12563.4 1169.26   2
  -5  -1   9 672.906 346.346   2
  -5   1   9 258.343 289.288   2
  -5  -1   8 748.552 358.980   2
  -5   1   8 161.511 263.434   2
  -5  -1   7 18089.4 1261.53   2
  -5   1   7 19069.7 1342.05   2
  -5  -1   6 92.8006 180.123   2
  -5   1   6 469.371 227.282   2
  -5  -1   5 14541.3 1088.71   2
  -5   1   5 15816.0 1150.55   2
   5   1  -4 3047.72 403.760   3
  -5  -1   4 3176.57 530.726   2
  -5   1   4 3175.09 527.641   2
   5   1  -3 69160.1 1933.03   3
  -5  -1   3 69611.4 2353.76   2
  -5   1   3 71033.5 2334.93   2
   5   1  -2 25331.9 1196.71   3
   5  -1  -2 27656.4 1375.77   3
  -5  -1   2 26781.5 1444.62   2
  -5   1   2 28361.7 1460.52   2
   5   1  -1 26947.4 1273.10   3
   5  -1  -1 27285.1 1383.14   3
  -5   1   1 27170.4 1428.43   2
   5  -1  -1 25679.9 968.729   4
   5   1  -1 28245.3 1067.53   4
   5   1   0 1390.86 287.961   4
   5   1   0 1034.40 296.754   3
   5  -1   0 1257.78 342.585   3
  -5   1   0 1227.92 328.211   2
   5  -1   0 1353.96 219.210   1
   5  -1   0 1115.35 256.154   4
   5   1   1 14418.1 1015.61   3
   5  -1   1 14047.8 1052.78   3
   5  -1   1 12563.1 697.626   1
   5  -1   1 14749.5 901.580   4
   5   1   1 14742.1 912.497   4
   5  -1   2 93584.2 2776.26   3
   5  -1   2 88382.8 2020.39   1
   5  -1   2 92967.8 2427.58   4
   5   1   2 87081.3 2381.65   4
   5  -1   3 12171.2 1047.63   3
   5  -1   3 10869.4 905.765   4
   5   1   3 12197.4 953.564   4
   5  -1   4 28749.4 1679.56   3
   5  -1   4 28616.1 1542.52   4
   5   1   4 27349.8 1502.63   4
   5  -1   5 29652.7 1652.16   4
   5   1   5 31694.6 1706.90   4
   5   1   6 18304.2 1391.62   4
   5  -1   6 20212.1 1446.62   4
   5  -1   7 22094.8 1587.30   4
   5   1   7 25284.5 1691.50   4
   5  -1   8 4259.23 759.508   4
   5   1   8 4017.75 743.154   4
   5  -1   9 10349.3 1194.38   4
   5   1   9 12728.6 1314.20   4
   5  -1  10 29724.0 2117.80   4
   5   1  10 31506.4 2175.31   4
   5  -1  11 35742.2 2405.16   4
   5   1  11 38876.2 2507.23   4
  -5   2  15 4704.21 892.085   2
  -5   2  14 14306.8 1430.27   2
  -5  -2  13 15608.4 1309.03   2
  -5   2  13 15957.9 1474.23   2
   5  -2 -12 18903.3 1351.70   1
  -5  -2  12 17465.0 1358.26   2
  -5   2  12 19457.6 1565.62   2
   5  -2 -11 17994.6 1236.27   1
  -5  -2  11 18718.1 1379.99   2
  -5   2  11 19683.9 1511.00   2
   5  -2 -10 88830.3 2558.33   1
  -5  -2  10 84972.9 2834.46   2
  -5   2  10 84685.8 3089.89   2
   5  -2  -9 37544.3 1544.43   1
  -5  -2   9 35765.7 1805.78   2
  -5   2   9 39342.7 2047.48   2
   5  -2  -8 63308.1 1829.91   1
  -5  -2   8 59960.5 2304.60   2
  -5   2   8 65040.3 2556.91   2
  -5  -2   7 100729. 2932.55   2
  -5   2   7 101899. 3114.06   2
   5   2  -6 59366.0 1606.07   3
  -5  -2   6 54978.8 2153.48   2
  -5   2   6 56248.1 2262.75   2
   5   2  -5 4203.44 453.019   3
  -5  -2   5 4678.53 650.932   2
  -5   2   5 4157.76 608.806   2
   5   2  -4 113721. 2256.34   3
  -5  -2   4 117626. 3101.10   2
  -5   2   4 113503. 3041.85   2
   5   2  -3 107867. 2251.07   3
  -5   2   3 107155. 2908.82   2
   5   2  -2 248367. 3562.32   3
  -5   2   2 244053. 4298.15   2
   5  -2  -1 3281.23 236.259   1
   5   2  -1 3227.05 428.288   3
   5  -2  -1 4306.72 595.875   3
  -5   2   1 3573.42 541.033   2
   5   2   0 67614.4 2051.88   3
   5  -2   0 64116.7 2256.49   3
  -5   2   0 62878.1 2158.56   2
   5  -2   1 125932. 3200.44   3
  -5   2  -1 123681. 2978.43   2
   5  -2   2 36066.1 1762.92   3
   5   2   3 4289.79 594.371   4
   5  -2   3 4952.56 705.308   3
   5  -2   3 4585.77 585.977   4
   5  -2   4 56881.6 2372.76   3
   5  -2   4 58298.2 2203.30   4
   5   2   4 55917.4 2185.80   4
   5  -2   5 19771.4 1455.66   3
   5  -2   5 19364.9 1356.23   4
   5   2   5 19423.1 1363.58   4
   5  -2   6 2190.46 478.405   4
   5   2   6 1224.96 412.776   4
   5  -2   7 28389.6 1814.94   4
   5   2   7 30684.7 1865.70   4
   5  -2   8 18152.6 1521.69   4
   5   2   8 19771.8 1568.62   4
   5   2   9 8129.01 1051.53   4
   5   2  10 6402.84 977.461   4
   5   2  11 3708.00 679.996   2
   5   2  11 2447.93 662.461   4
  -5   3  15 1492.47 462.614   2
  -5   3  14 8160.94 1105.34   2
  -5   3  13-99.3340 254.020   2
  -5  -3  12 4022.03 676.010   2
  -5   3  12 2663.37 636.765   2
  -5  -3  11 1847.34 462.428   2
  -5   3  11 1473.41 494.705   2
  -5  -3  10 15538.0 1211.09   2
   5  -3 -10 16699.3 1062.71   1
  -5   3  10 15478.1 1356.49   2
  -5  -3   9 9010.28 912.798   2
   5  -3  -9 7438.57 671.583   1
  -5   3   9 9513.66 1020.08   2
   5   3  -8 9370.43 564.226   3
  -5  -3   8 7690.27 841.895   2
   5  -3  -8 8859.25 645.566   1
  -5   3   8 8073.95 928.627   2
   5   3  -7 715.209 166.841   3
  -5  -3   7 638.159 244.948   2
   5  -3  -7 907.492 219.285   1
  -5   3   7 1132.46 389.628   2
   5   3  -6 61038.7 1403.32   3
  -5  -3   6 58398.8 2238.50   2
  -5   3   6 54974.2 2289.61   2
   5  -3  -6 58181.3 1239.49   1
   5   3  -5 551.809 138.528   3
  -5   3   5 573.741 274.664   2
   5   3  -4 2592.76 324.910   3
  -5   3   4 2803.38 539.819   2
   5   3  -3 676.947 193.130   3
  -5   3   3 1065.17 337.172   2
  -5   3   2 429.604 139.457   4
  -5   3   2 1158.47 372.586   2
  -5   3   1 523.670 171.026   4
   5  -3  -1 862.500 321.176   3
  -5   3   1 376.656 204.526   2
   5  -3   0 21362.5 1364.25   3
  -5   3   0 23373.2 1308.25   2
  -5   3   0 21354.5 1040.46   4
   5  -3   1 1965.53 419.504   3
  -5   3  -1 1634.97 359.060   2
   5  -3   2 17533.4 1252.30   3
  -5   3  -2 17247.9 1109.18   2
   5  -3   3 29801.2 1671.93   3
   5  -3   4 26391.8 1636.11   3
   5   3   5 359.220 311.442   4
   5  -3   5-323.293 344.181   3
   5  -3   6 27367.7 1778.00   3
   5   3   6 25549.6 1663.92   4
   5   3   7 13168.5 1235.66   4
   5   3   8 74835.9 3090.06   4
   5   3   9 1667.43 578.640   4
   5   3  10 40595.5 2255.17   2
   5   3  10 43477.3 2555.39   4
   5   3  11 415.505 291.874   2
   5   3  11 31.1545 352.939   4
  -5   4  14 30944.4 2209.85   2
  -5   4  13 1771.21 582.372   2
  -5   4  12 14298.1 1422.39   2
  -5  -4  11 509.459 336.064   2
  -5   4  11 75.0989 358.340   2
  -5  -4  10 37863.8 1882.90   2
  -5   4  10 36357.2 2115.07   2
  -5   4   9 3928.70 717.028   2
  -5   4   8 27302.2 1750.18   2
  -5   4   7 96.0440 253.452   2
  -5   4   6 187035. 4284.97   2
  -5   4   5 38069.4 1906.33   2
  -5   4   5 31113.8 626.282   4
  -5   4   4 52732.1 2162.32   2
  -5   4   4 50184.1 1053.48   4
  -5   4   3 29115.7 1587.72   2
  -5   4   3 30816.7 975.078   4
  -5   4   2 52763.6 2070.72   2
  -5   4   2 50704.6 1423.76   4
  -5   4   1 3604.08 570.340   2
  -5   4   1 2355.78 365.370   4
   5  -4   0 100819. 3014.14   3
  -5   4   0 100819. 2758.93   2
   5  -4   1 5204.31 718.965   3
  -5   4  -1 5833.11 665.371   2
   5  -4   2 38264.8 1923.56   3
  -5   4  -2 36238.9 1601.49   2
   5  -4   3 14116.4 1187.23   3
  -5   4  -3 12884.7 944.335   2
   5  -4   4 59547.0 2488.83   3
   5  -4   5 21261.8 1570.75   3
  -5   4  -5 21380.1 1208.55   1
   5  -4   6 1134.18 443.972   3
  -5   4  -6 113.427 178.900   1
   5   4   7 1875.73 541.795   4
  -5   4  -7 1668.31 432.027   1
  -5   4  -8 11165.5 1077.93   1
   5   4   8 10787.0 1212.14   4
  -5   4  -9 7328.59 947.937   1
   5   4   9 6305.34 973.882   4
  -5   4 -10 265.836 359.098   1
   5   4  10 156.967 303.458   2
   5   4  10 761.846 475.189   4
  -5   4 -11 701.741 433.484   1
   5   4  11-256.197 402.686   2
   5   4  12 1643.22 534.298   2
  -5   4 -12 1498.46 558.746   1
  -5   5  13 10952.5 1310.34   2
  -5   5  12-130.187 277.569   2
  -5   5  11-85.5873 282.956   2
  -5   5  10 18530.7 1550.35   2
  -5   5   9 1706.10 483.573   2
  -5   5   8 13934.0 1280.98   2
  -5   5   7 5003.26 764.853   2
  -5   5   6 614.563 331.971   2
  -5   5   5 6708.66 831.801   2
  -5   5   4 251.188 233.825   2
  -5   5   4 310.556 117.868   4
  -5   5   3 9135.72 915.173   2
  -5   5   3 10261.9 650.300   4
  -5   5   2 1281.03 379.753   2
  -5   5   2 653.294 206.863   4
  -5   5   1 29308.7 1549.71   2
   5  -5   0 77687.8 2761.35   3
  -5   5   0 77850.5 2471.65   2
   5  -5   1 21321.8 1449.52   3
  -5   5  -1 21716.5 1274.67   2
   5  -5   2 11045.2 1092.61   3
  -5   5  -2 8364.55 776.982   2
   5  -5   3 36213.7 1949.05   3
  -5   5  -3 34697.2 1533.25   2
  -5   5  -3 34065.9 1255.17   1
   5  -5   4 24042.0 1640.25   3
  -5   5  -4 26401.4 1227.71   1
  -5   5  -5 2089.53 387.786   1
   5  -5   5 1333.23 460.016   3
   5  -5   6 24246.6 1727.18   3
  -5   5  -6 26032.2 1442.36   1
   5  -5   7 24332.6 1759.31   3
  -5   5  -7 27177.0 1602.92   1
  -5   5  -8 64256.1 2587.30   1
   5   5   8 65347.9 2987.82   4
  -5   5  -9 28360.7 1838.44   1
   5   5   9 28269.2 2052.80   4
   5   5  10 10795.7 1342.74   4
  -5   5 -10 9796.51 1137.20   1
   5   5  10 10940.1 1244.26   2
   5   5  11 19457.2 1715.82   2
  -5   5 -11 17814.7 1635.65   1
  -5   5 -12 3598.17 764.463   1
   5   5  12 4487.96 878.706   2
  -5   6  12 4535.44 916.616   2
  -5   6  11 24685.0 1912.62   2
  -5   6  10 5559.96 896.125   2
  -5   6   9 6090.17 909.451   2
  -5   6   8 3952.08 741.275   2
  -5   6   7 53432.2 2498.05   2
  -5   6   6 20931.7 1526.34   2
  -5   6   5 35499.0 1937.16   2
  -5   6   4 713.263 348.629   2
  -5   6   3 49094.5 2152.71   2
  -5   6   2 122.475 231.218   2
  -5   6   1 4327.98 605.575   2
  -5   6   0 50918.1 2044.34   2
   5  -6   1 108092. 3389.26   3
  -5   6  -1 114664. 2979.03   2
   5  -6   2 15593.7 1332.99   3
  -5   6  -2 13123.9 975.891   2
  -5   6  -2 14420.1 709.607   1
   5  -6   3 9970.17 1077.62   3
  -5   6  -3 10339.2 847.300   2
  -5   6  -3 10915.3 719.144   1
   5  -6   4 10755.8 1114.13   3
  -5   6  -4 10052.6 818.336   2
  -5   6  -4 9961.55 778.627   1
   5  -6   5 47184.2 2391.74   3
  -5   6  -5 50779.0 1870.35   1
   5  -6   6 279.052 270.145   3
  -5   6  -6 851.969 358.286   1
   5  -6   7 2229.49 601.150   3
  -5   6  -7 3212.85 569.212   1
  -5   6  -8 2.69344 243.593   1
   5   6   9 15833.2 1546.11   2
  -5   6  -9 13438.0 1284.49   1
   5   6   9 13897.1 1466.56   4
  -5   6 -10 3136.45 757.666   1
   5   6  10 1357.49 527.841   2
  -5   6 -11 5107.36 903.686   1
   5   6  11 4710.28 917.089   2
  -5   6 -12 7678.12 1143.17   1
  -5   7  11 272.773 391.218   2
  -5   7  10 210.553 243.776   2
  -5   7   9 873.499 387.384   2
  -5   7   8-114.882 386.399   2
  -5   7   7 40198.0 2248.25   2
  -5   7   6 1675.16 492.298   2
  -5   7   5 12041.2 1175.81   2
  -5   7   4 764.459 326.760   2
  -5   7   3 279.801 208.917   2
  -5   7   2 6912.50 820.279   2
  -5   7   1 41947.5 1963.41   2
  -5   7   0 5049.67 677.974   2
   5  -7   1 25339.1 1703.15   3
  -5   7  -1 31306.2 1604.90   2
   5  -7   2 2701.99 645.703   3
  -5   7  -2 3879.85 585.940   2
   5  -7   3 47968.8 2404.81   3
  -5   7  -3 47219.5 1819.15   2
  -5   7  -4 8043.53 704.066   1
   5  -7   4 8209.23 1018.76   3
  -5   7  -4 8143.09 738.301   2
   5  -7   5 19222.4 1569.86   3
  -5   7  -5 19865.8 1204.95   1
   5  -7   6 1837.89 521.108   3
  -5   7  -6 1006.27 298.701   1
   5  -7   7 45815.0 2534.03   3
  -5   7  -7 44907.6 2077.91   1
  -5   7  -8 6070.01 824.498   1
   5  -7   8 5945.29 903.444   3
   5   7   8 6264.02 1029.02   2
   5   7   9 21414.8 1865.28   2
  -5   7  -9 22248.4 1638.19   1
   5   7  10 117.012 393.294   2
  -5   8  10 15852.1 1562.17   2
  -5   8   9 36139.5 2308.25   2
  -5   8   8 17412.0 1577.81   2
  -5   8   7 38500.1 2272.70   2
  -5   8   6 33388.1 2064.08   2
  -5   8   5 53278.4 2527.56   2
  -5   8   4 20609.5 1541.47   2
  -5   8   3 9557.52 1045.39   2
  -5   8   2 37543.2 1951.24   2
  -5   8   1 25950.4 1604.81   2
  -5   8   0 38797.1 1884.12   2
   5  -8   1 45267.9 2351.78   3
  -5   8  -1 45976.6 1991.17   2
   5  -8   2 11288.5 1200.52   3
  -5   8  -2 12034.4 988.576   2
   5  -8   3 17952.0 1518.25   3
  -5   8  -3 19790.7 1200.83   2
   5  -8   4 2668.59 674.135   3
   5  -8   5 29365.4 1975.54   3
   5  -8   6 3511.88 729.266   3
   5  -8   7 12093.8 1359.56   3
   5  -8   8 6965.48 1066.81   3
   5   8   8 4533.69 944.576   2
  -5   9   9 2170.16 580.972   2
  -5   9   8 2996.41 731.094   2
  -5   9   7 596.082 403.770   2
  -5   9   6-174.640 302.241   2
  -5   9   5 681.596 404.699   2
  -5   9   4 1503.61 449.097   2
  -5   9   3 8335.30 992.017   2
  -5   9   2 288.337 265.342   2
  -5   9   1 8306.43 959.274   2
  -5   9   0 1506.88 408.716   2
   5  -9   1 1894.53 515.350   3
  -5   9  -1 2751.63 501.695   2
   5  -9   2 9072.14 1137.89   3
  -5   9  -2 9349.08 886.213   2
   5  -9   3 9111.59 1127.92   3
   5  -9   4 19031.0 1615.49   3
   5  -9   5 8649.80 1131.33   3
   5  -9   6 39829.5 2411.60   3
   5  -9   7 4424.70 826.641   3
   5   9   7 4682.72 934.729   2
   5  -9   8 11908.7 1374.54   3
  -5  10   8 39962.0 2557.93   2
  -5  10   7 3576.66 802.102   2
  -5  10   6 81594.1 3429.61   2
  -5  10   5 6338.04 955.143   2
  -5  10   4 47513.5 2492.16   2
  -5  10   3 883.162 402.748   2
  -5  10   2 67079.7 2801.70   2
  -5  10   1 4668.94 712.532   2
  -5  10   0 61216.6 2532.04   2
   5 -10   1 4064.84 820.388   3
  -5  10  -1 4702.29 685.684   2
   5 -10   2 20006.7 1680.59   3
   5 -10   3 5527.06 939.103   3
   5 -10   4 38690.8 2373.99   3
   5 -10   5 1964.76 621.819   3
   5 -10   6 30545.9 2148.29   3
   5 -10   7 7540.15 1096.26   3
   5 -10   8 4498.99 911.600   3
  -5  11   7 2514.93 731.750   2
  -5  11   6 424.588 358.158   2
  -5  11   5 6516.96 1015.05   2
  -5  11   4 7799.55 1053.99   2
  -5  11   3 1075.11 509.278   2
  -5  11   2 9331.45 1096.79   2
  -5  11   1 3949.77 700.492   2
  -5  11   0 561.165 284.432   2
   5 -11   1 4973.20 877.166   3
   5 -11   2 9126.22 1185.24   3
   5 -11   3 743.778 551.822   3
   5 -11   4 61286.6 3068.07   3
   5  11   4 60344.6 3237.51   2
   5 -11   5 8670.16 1176.54   3
   5 -11   6 28211.1 2103.79   3
  -5  12   5 28577.4 2139.09   2
  -5  12   4 2768.13 702.436   2
  -5  12   3 16620.7 1540.40   2
  -5  12   2 18792.7 1612.96   2
  -5  12   1 16378.8 1428.14   2
   5 -12   1 13350.2 1471.13   3
   5 -12   2 1366.36 541.373   3
   5  12   2 1505.43 539.167   2
   5 -12   3 19115.9 1776.22   3
   5 -12   4 7071.99 1075.10   3
  -5  13   4 1901.02 636.192   2
  -5  13   3 127.630 357.320   2
  -5  13   2 3430.54 767.121   2
  -6   0  14-102.345 265.856   2
  -6   0  13-177.167 274.244   2
  -6   0  12 17781.5 1519.91   2
  -6   0  11 2.38962 326.045   2
  -6   0  10 15887.9 1398.91   2
  -6   0   9-135.645 272.790   2
  -6   0   8 1389.71 431.947   2
  -6   0   7-94.8795 236.064   2
  -6   0   6 459.451 315.514   2
   6   0  -5-90.1970 183.717   3
  -6   0   5-213.318 186.703   2
   6   0  -4 67103.3 2204.20   3
  -6   0   4 68064.3 2561.95   2
   6   0  -3 216.943 209.837   3
  -6   0   3 70.5794 270.657   2
   6   0  -3 289.631 114.106   4
   6   0  -2 2839.65 493.673   3
  -6   0   2 3280.62 592.488   2
   6   0  -2 3721.48 383.389   4
   6   0  -1 167.466 242.925   3
   6   0  -1 182.011 144.023   4
   6   0   0 80577.2 2609.34   3
   6   0   0 82527.7 2145.66   4
   6   0   1 72.0845 258.384   3
   6   0   1 107.404 181.041   4
   6   0   2 617.786 397.775   3
   6   0   2 525.497 242.096   4
   6   0   3-174.226 321.514   3
   6   0   3-76.0290 219.656   4
   6   0   4 45999.6 2086.21   4
   6   0   5 134.478 276.331   4
   6   0   6 74990.6 2949.48   4
   6   0   7-90.7866 306.697   4
   6   0   8 9515.48 1184.77   4
   6   0   9-124.464 350.519   4
   6   0  10 14695.6 1569.11   4
  -6   1  15 586.253 432.885   2
  -6   1  14 3790.48 752.490   2
  -6  -1  13 2580.34 662.021   2
  -6   1  13 3138.24 716.501   2
  -6  -1  12 23178.3 1730.00   2
  -6   1  12 23388.8 1801.31   2
  -6  -1  11 14939.4 1363.94   2
  -6   1  11 15506.8 1428.39   2
  -6  -1  10 43957.9 2254.72   2
  -6   1  10 42983.6 2311.35   2
  -6  -1   9 1035.12 395.406   2
  -6   1   9 1533.83 435.881   2
  -6  -1   8 22370.6 1552.02   2
  -6   1   8 22912.9 1618.65   2
  -6  -1   7 8063.17 928.299   2
  -6   1   7 7957.37 928.714   2
   6   1  -6 56736.2 1903.01   3
  -6  -1   6 56980.6 2417.61   2
  -6   1   6 54838.2 2387.01   2
   6   1  -5 29860.6 1392.94   3
  -6  -1   5 30189.9 1739.48   2
  -6   1   5 30610.3 1744.73   2
   6   1  -4 78644.8 2287.92   3
   6  -1  -4 73715.9 2443.91   3
  -6  -1   4 76296.6 2719.61   2
  -6   1   4 72145.6 2656.50   2
   6   1  -4 76152.9 1300.97   4
   6   1  -3 11883.4 902.562   3
   6  -1  -3 12123.9 983.549   3
  -6  -1   3 11952.9 1083.65   2
  -6   1   3 13944.5 1162.26   2
   6   1  -3 13154.4 645.845   4
   6   1  -2 103456. 2707.14   3
   6  -1  -2 98978.8 2874.69   3
  -6   1   2 99215.1 3050.82   2
   6   1  -2 98244.0 2003.64   4
   6   1  -1 941.121 310.114   3
   6  -1  -1 1246.86 388.030   3
  -6   1   1 1271.84 366.309   2
   6  -1  -1 1578.86 247.259   1
   6   1  -1 978.438 251.711   4
   6   1   0 39269.4 1777.96   3
   6  -1   0 38333.6 1838.72   3
   6  -1   0 35483.6 1165.48   1
   6  -1   0 36966.1 1427.07   4
   6   1   0 35642.4 1435.52   4
   6   1   1 70637.4 2468.23   3
   6  -1   1 70092.3 2550.04   3
   6  -1   1 67989.6 1760.40   1
   6  -1   1 71795.2 2145.35   4
   6   1   1 70150.1 2167.92   4
   6  -1   2 62954.8 2503.65   3
   6  -1   2 67359.9 2229.86   4
   6   1   2 68912.3 2279.11   4
   6  -1   3 8189.31 970.323   3
   6  -1   3 9013.35 889.157   4
   6   1   3 7555.26 818.958   4
   6  -1   4 6298.27 886.920   3
   6  -1   4 7589.46 867.081   4
   6   1   4 7103.00 846.585   4
   6  -1   5 4620.00 696.446   4
   6   1   5 3020.43 610.881   4
   6  -1   6 30822.8 1883.96   4
   6   1   6 29746.2 1866.70   4
   6  -1   7 1493.30 468.754   4
   6   1   7 2058.35 544.193   4
   6  -1   8 73562.3 3178.47   4
   6   1   8 75020.7 3225.24   4
   6  -1   9 12610.2 1389.56   4
   6   1   9 12726.2 1400.99   4
   6  -1  10 1068.59 470.948   4
   6   1  10 2088.45 655.997   4
  -6   2  14 3703.15 808.312   2
  -6  -2  13 8567.58 1060.50   2
  -6   2  13 8125.14 1125.74   2
  -6  -2  12 6415.23 925.158   2
  -6   2  12 5893.42 940.635   2
  -6  -2  11 1416.75 527.165   2
  -6   2  11 1817.28 526.341   2
  -6  -2  10 19794.9 1522.22   2
  -6   2  10 21160.8 1651.93   2
  -6  -2   9 28162.6 1765.54   2
  -6   2   9 27296.4 1841.85   2
   6   2  -8 32285.9 1333.61   3
  -6  -2   8 30810.8 1828.15   2
  -6   2   8 29140.3 1837.00   2
   6   2  -7 6551.40 628.775   3
  -6  -2   7 5933.24 817.896   2
  -6   2   7 7220.86 918.797   2
   6   2  -6 30580.7 1314.18   3
  -6  -2   6 27944.0 1705.98   2
  -6   2   6 29649.8 1779.48   2
   6   2  -5 23496.5 1148.82   3
  -6  -2   5 21655.7 1485.40   2
  -6   2   5 21143.2 1480.43   2
   6   2  -4 21948.4 1141.60   3
  -6   2   4 20632.0 1435.57   2
   6   2  -3 142.373 197.828   3
   6  -2  -3-37.1812 220.569   3
  -6   2   3-20.0205 223.344   2
   6   2  -2 3960.41 529.350   3
   6  -2  -2 4352.16 648.314   3
  -6   2   2 4922.87 687.673   2
   6   2  -1 9449.67 830.954   3
   6  -2  -1 10888.9 1013.36   3
  -6   2   1 10688.1 1009.51   2
   6  -2   0 3532.08 605.798   3
  -6   2   0 2880.74 539.380   2
   6   2   1 2556.85 446.052   4
   6  -2   1 2925.46 538.477   3
   6   2   2 3948.56 583.429   4
   6  -2   2 4344.73 688.712   3
   6   2   3 5888.80 757.333   4
   6  -2   3 5347.83 780.048   3
   6  -2   4 286.120 313.264   3
   6   2   4 758.981 328.524   4
   6  -2   5 28895.0 1901.61   3
   6   2   5 27182.2 1717.41   4
   6   2   6 14033.0 1305.56   4
   6   2   7 41484.3 2314.48   4
   6   2   8 1618.13 535.782   4
   6   2   9 40535.3 2503.46   4
   6   2  10 1077.65 505.722   4
  -6   3  13 22942.0 1856.97   2
  -6  -3  12 2457.92 617.760   2
  -6   3  12 2255.74 659.432   2
  -6  -3  11 52719.6 2496.42   2
  -6   3  11 56213.8 2779.13   2
  -6  -3  10 112.345 242.650   2
  -6   3  10 148.716 230.478   2
  -6  -3   9 23315.8 1605.02   2
  -6   3   9 24296.2 1770.38   2
  -6  -3   8 19992.7 1479.88   2
  -6   3   8 17620.4 1462.35   2
  -6  -3   7 79636.4 2890.53   2
  -6   3   7 80824.6 3058.22   2
   6   3  -6 29353.3 1151.48   3
  -6   3   6 27667.9 1743.47   2
   6   3  -5 153309. 2706.39   3
  -6   3   5 139533. 3826.97   2
   6   3  -4 121.088 155.099   3
  -6   3   4 21.1785 233.162   2
   6   3  -3 115552. 2578.98   3
  -6   3   3 116993. 3382.10   2
   6  -3  -2 24398.1 1527.03   3
  -6   3   2 23074.2 1492.57   2
   6  -3  -1 49093.0 2196.34   3
  -6   3   1 50362.2 2149.43   2
   6  -3   0 4543.66 697.246   3
  -6   3   0 4837.43 671.221   2
   6  -3   1 113026. 3407.95   3
  -6   3  -1 113945. 3188.99   2
   6  -3   2 21642.8 1534.28   3
   6  -3   3 39484.8 2102.44   3
   6   3   4 292.003 240.799   4
   6  -3   4 242.631 262.965   3
   6  -3   5 61981.8 2794.99   3
   6   3   5 56912.6 2520.05   4
   6  -3   6 545.343 315.487   3
   6   3   6-37.3110 340.411   4
   6   3   7 36835.2 2217.57   4
   6   3   8 1202.55 433.737   4
   6   3   9 13487.1 1466.56   4
  -6   4  13 5278.31 959.380   2
  -6   4  12 1482.93 587.851   2
  -6   4  11 4487.66 850.626   2
  -6   4  10 1755.01 536.927   2
  -6   4   9 34036.6 2125.15   2
  -6   4   8-99.4861 266.847   2
  -6   4   7 23275.0 1670.36   2
  -6   4   6 371.356 258.915   2
  -6   4   5 1841.04 488.629   2
  -6   4   4 4339.52 705.268   2
  -6   4   3 11392.1 1088.68   2
  -6   4   2 12919.4 1127.34   2
   6  -4  -1 2574.52 537.264   3
  -6   4   1 1774.34 455.929   2
   6  -4   0 24268.3 1631.00   3
  -6   4   0 26017.6 1543.06   2
   6  -4   1 8994.22 1007.80   3
  -6   4  -1 9646.50 937.063   2
   6  -4   2 2142.71 526.336   3
  -6   4  -2 2669.07 506.081   2
   6  -4   3 28410.6 1839.03   3
   6  -4   4 540.651 305.289   3
   6  -4   5 1796.51 480.209   3
   6   4   6 741.056 388.772   4
   6  -4   6 900.162 458.963   3
   6   4   7 46358.1 2525.20   4
   6   4   8 9689.21 1204.47   4
   6   4   9 18305.3 1718.66   4
   6   4  11 17539.8 1666.62   2
  -6   5  12 11368.0 1370.62   2
  -6   5  11 14969.4 1511.91   2
  -6   5  10 13272.5 1398.85   2
  -6   5   9 25488.2 1870.67   2
  -6   5   8 31627.1 2053.31   2
  -6   5   7 21282.3 1641.77   2
  -6   5   6 74874.3 2988.57   2
  -6   5   5 1422.42 470.942   2
  -6   5   4 110384. 3466.71   2
  -6   5   3 47079.6 2216.78   2
  -6   5   2 15399.3 1249.69   2
   6  -5  -1 84366.2 3106.39   3
  -6   5   1 90755.6 2999.73   2
   6  -5   0 52509.6 2440.98   3
  -6   5   0 50231.5 2177.29   2
   6  -5   1 29864.2 1878.01   3
  -6   5  -1 29830.5 1660.80   2
   6  -5   2 27987.8 1829.31   3
  -6   5  -2 30797.1 1668.38   2
   6  -5   3 13796.2 1306.63   3
   6  -5   4 67840.3 2947.57   3
   6  -5   5 28189.5 1948.06   3
   6  -5   6 28719.0 2022.49   3
   6   5   7 2773.98 662.414   4
   6  -5   7 3804.50 804.535   3
   6   5   8 23709.1 1913.24   4
   6   5   9 1574.15 569.305   4
   6   5  10 2769.11 719.906   2
  -6   6  11 788.639 397.816   2
  -6   6  10 2671.59 701.051   2
  -6   6   9 334.503 310.038   2
  -6   6   8-27.9795 317.231   2
  -6   6   7 5082.06 809.373   2
  -6   6   6 1331.91 452.411   2
  -6   6   5 196.148 281.448   2
  -6   6   4 6891.94 904.744   2
  -6   6   3-208.627 338.346   2
  -6   6   2 5041.41 763.334   2
   6  -6  -1 2179.50 602.224   3
  -6   6   1 1500.24 423.216   2
   6  -6   0 19540.4 1566.29   3
  -6   6   0 19694.9 1406.21   2
   6  -6   1 2235.67 556.312   3
  -6   6  -1 2335.81 509.046   2
   6  -6   2 32845.6 2042.60   3
  -6   6  -2 31351.7 1689.07   2
   6  -6   3 22014.6 1693.92   3
  -6   6  -3 21052.0 1346.24   2
   6  -6   4 17751.1 1540.88   3
   6  -6   5 1849.66 563.324   3
   6  -6   6 11687.0 1343.14   3
   6  -6   7 3380.64 727.104   3
   6   6   8 9071.89 1209.55   4
  -6   7  10 54271.4 2939.34   2
  -6   7   9 3775.20 777.927   2
  -6   7   8 70965.1 3210.16   2
  -6   7   7 1361.63 549.012   2
  -6   7   6 43227.2 2385.40   2
  -6   7   5 3488.68 697.646   2
  -6   7   4 31467.4 1954.39   2
  -6   7   3 105.222 265.640   2
  -6   7   2 102063. 3381.47   2
  -6   7   1 4796.93 731.515   2
   6  -7   0 94882.8 3528.07   3
  -6   7   0 86629.3 2967.54   2
   6  -7   1 159.179 292.029   3
  -6   7  -1-137.693 301.705   2
   6  -7   2 31033.3 2064.48   3
  -6   7  -2 33931.1 1758.02   2
   6  -7   3 787.297 434.295   3
  -6   7  -3 869.036 284.393   2
   6  -7   4 75628.0 3272.86   3
   6  -7   5 29.6670 407.887   3
   6  -7   6 20333.1 1748.65   3
   6  -7   7 2368.36 663.286   3
   6  -7   8 17072.3 1692.17   3
  -6   8   9 4226.87 906.041   2
  -6   8   8 181.617 318.919   2
  -6   8   7 6423.18 974.790   2
  -6   8   6 314.922 337.503   2
  -6   8   5 1963.86 533.606   2
  -6   8   4 6277.26 926.594   2
  -6   8   3 5799.52 857.437   2
  -6   8   2 55.9562 234.861   2
  -6   8   1 2483.64 588.900   2
   6  -8   0 8136.71 1078.19   3
  -6   8   0 8327.54 952.588   2
   6  -8   1 166.433 360.794   3
  -6   8  -1 85.7601 208.067   2
   6  -8   2 12425.4 1350.68   3
  -6   8  -2 12807.9 1105.94   2
   6  -8   3 16704.4 1577.47   3
   6  -8   4 12680.6 1374.13   3
   6  -8   5 6133.95 996.958   3
   6  -8   6 181.699 373.013   3
   6  -8   7 4346.06 903.746   3
  -6   9   8 508.318 359.323   2
  -6   9   7 37028.2 2394.61   2
  -6   9   6 24548.0 1909.33   2
  -6   9   5 13233.8 1373.56   2
  -6   9   4 5026.61 836.627   2
  -6   9   3 52136.9 2608.75   2
  -6   9   2 9712.34 1111.93   2
  -6   9   1 63070.0 2732.12   2
   6  -9   0 3324.01 741.079   3
  -6   9   0 4008.56 700.527   2
   6  -9   1 29958.5 2115.18   3
  -6   9  -1 28613.7 1726.62   2
   6  -9   2 8096.74 1136.43   3
   6  -9   3 25299.8 1964.69   3
   6  -9   4 9258.84 1207.54   3
   6  -9   5 49517.7 2809.54   3
   6  -9   6-190.130 464.928   3
  -6  10   7 1000.50 556.163   2
  -6  10   6 126.070 379.369   2
  -6  10   5 6882.64 1013.03   2
  -6  10   4-65.0643 322.407   2
  -6  10   3 964.048 333.879   2
  -6  10   2 277.136 336.316   2
  -6  10   1 658.736 366.340   2
   6 -10   0 133.268 362.350   3
  -6  10   0 578.784 477.796   2
   6 -10   1 4195.02 833.469   3
   6 -10   2 921.109 515.012   3
   6 -10   3 13745.0 1516.32   3
   6 -10   4 349.186 315.425   3
  -6  11   5 11409.6 1379.06   2
  -6  11   4 1491.21 559.290   2
  -6  11   3 21160.3 1761.90   2
  -6  11   2 17054.1 1554.13   2
  -6  11   1 11062.3 1199.30   2
   6 -11   0 319.539 315.286   3
  -6  12   4 2574.56 708.995   2
  -6  12   3 2038.23 604.281   2
  -6  12   2 363.264 408.935   2
  -7   0  13-517.905 423.890   2
  -7   0  12-176.632 257.880   2
  -7   0  11 27649.6 1979.07   2
  -7   0  10 933.956 488.291   2
  -7   0   9 2708.30 699.141   2
  -7   0   8 256.431 292.714   2
   7   0  -7 79205.5 2627.27   3
  -7   0   7 72042.6 3007.51   2
   7   0  -6-102.670 257.070   3
  -7   0   6-169.159 422.063   2
   7   0  -5 706.986 328.097   3
  -7   0   5 652.078 348.376   2
   7   0  -4-256.062 313.631   3
  -7   0   4-324.709 378.750   2
   7   0  -3 144471. 3592.11   3
  -7   0   3 152986. 4197.57   2
   7   0  -2 327.480 234.386   3
   7   0  -1 34058.2 1809.43   3
   7   0  -1 37736.6 1455.51   4
   7   0   0-343.880 334.493   3
   7   0   0-86.2581 166.669   4
   7   0   1 39371.8 2066.03   3
   7   0   1 38950.9 1727.98   4
   7   0   2 464.521 288.158   3
   7   0   2 371.368 308.010   4
   7   0   3 40179.5 1972.03   4
   7   0   4-81.2468 280.758   4
   7   0   5 63995.9 2766.54   4
   7   0   6 50.9079 293.618   4
   7   0   7 29341.4 2045.90   4
   7   0   8 22.6740 322.380   4
   7   0   9 2490.73 654.757   4
  -7  -1  13 8730.50 1167.61   2
  -7   1  13 9367.28 1246.20   2
  -7  -1  12 2750.35 701.841   2
  -7   1  12 2263.69 663.013   2
  -7  -1  11 22212.2 1788.80   2
  -7   1  11 21792.9 1808.28   2
  -7  -1  10 2132.74 541.231   2
  -7   1  10 2624.79 662.127   2
  -7  -1   9 7109.15 998.629   2
  -7   1   9 7271.12 996.711   2
  -7  -1   8 406.612 295.972   2
  -7   1   8 745.296 408.271   2
   7   1  -7 4200.58 585.200   3
  -7  -1   7 2499.02 567.615   2
  -7   1   7 3825.12 714.551   2
   7   1  -6 3662.72 584.152   3
   7  -1  -6 4552.26 665.500   3
  -7  -1   6 4218.24 788.324   2
  -7   1   6 4227.71 766.234   2
   7   1  -5 1400.84 372.264   3
   7  -1  -5 1751.76 471.831   3
  -7  -1   5 531.165 360.083   2
  -7   1   5 1247.40 337.274   2
   7   1  -4 11061.8 950.586   3
   7  -1  -4 9277.00 971.047   3
  -7  -1   4 9773.16 1093.04   2
  -7   1   4 8713.29 1015.92   2
   7   1  -3 16931.2 1193.14   3
   7  -1  -3 14700.3 1210.26   3
  -7   1   3 18278.6 1466.97   2
   7   1  -2 3530.04 589.311   3
   7  -1  -2 3725.15 658.011   3
  -7   1   2 3713.52 671.560   2
   7   1  -2 3782.74 445.479   4
   7   1  -1 2530.30 499.333   3
   7  -1  -1 3387.67 635.857   3
   7   1  -1 2446.56 409.071   4
   7  -1   0 1827.89 472.157   3
   7   1   0 1962.19 376.317   4
   7   1   1 260.152 300.438   3
   7  -1   1 127.770 271.353   3
   7  -1   1 466.968 260.462   4
   7   1   1 146.572 184.752   4
   7  -1   2 489.768 373.850   3
   7  -1   2 277.924 189.326   4
   7   1   2 242.738 206.512   4
   7  -1   3 59947.0 2396.41   4
   7   1   3 58969.5 2405.24   4
   7  -1   4 38904.2 2046.65   4
   7   1   4 39861.2 2074.89   4
   7  -1   5 10900.3 1137.43   4
   7   1   5 11568.1 1189.09   4
   7  -1   6 1554.56 449.780   4
   7   1   6 1128.45 478.295   4
   7  -1   7 10480.2 1229.74   4
   7   1   7 10353.3 1240.43   4
   7  -1   8 7641.45 1116.43   4
   7   1   8 5820.91 1004.23   4
   7  -1   9-162.608 491.159   4
  -7  -2  13 16698.8 1585.34   2
  -7  -2  12 4274.46 793.601   2
  -7   2  12 5900.64 1016.59   2
  -7  -2  11 6921.85 988.871   2
  -7   2  11 5483.46 978.694   2
  -7  -2  10 27277.3 1932.19   2
  -7   2  10 26913.1 1978.41   2
  -7  -2   9 1855.02 496.755   2
  -7   2   9 1820.69 589.419   2
  -7  -2   8 20687.9 1639.78   2
  -7   2   8 19978.3 1659.21   2
  -7  -2   7 27513.4 1868.03   2
  -7   2   7 26944.7 1876.19   2
   7   2  -6 20922.2 1200.35   3
  -7  -2   6 20896.3 1615.01   2
  -7   2   6 20541.3 1602.28   2
   7   2  -5 28446.3 1414.46   3
   7  -2  -5 30181.5 1771.82   3
  -7   2   5 27193.4 1815.21   2
   7   2  -4 27585.8 1439.62   3
   7  -2  -4 26871.7 1695.70   3
  -7   2   4 26666.1 1772.65   2
   7   2  -3 81643.7 2523.27   3
   7  -2  -3 74790.4 2803.19   3
  -7   2   3 80112.6 3048.45   2
   7   2  -2 12567.8 1029.86   3
   7  -2  -2 14195.7 1234.31   3
  -7   2   2 11568.9 1168.62   2
   7   2  -2 13576.0 865.057   4
   7   2  -1 23873.7 1444.73   3
   7  -2  -1 24570.6 1627.13   3
  -7   2   1 25337.6 1689.36   2
   7   2  -1 25421.1 1279.79   4
   7  -2   0 44472.7 2218.65   3
   7   2   0 49997.2 1898.70   4
   7  -2   1 3375.68 688.679   3
   7   2   1 4737.28 622.661   4
   7  -2   2 10285.5 1145.81   3
   7   2   2 10820.5 1017.59   4
   7  -2   3 22133.2 1694.74   3
   7   2   3 22371.1 1512.75   4
   7  -2   4 75312.5 3215.46   3
   7   2   4 69718.2 2795.64   4
   7   2   5 19223.5 1550.40   4
   7   2   6 16360.5 1501.75   4
   7   2   7 40837.2 2436.07   4
   7   2   8 11781.2 1393.96   4
  -7  -3  12 20057.1 1711.55   2
  -7  -3  11 1490.26 497.778   2
  -7   3  11 1235.03 529.256   2
  -7  -3  10 15306.3 1440.10   2
  -7   3  10 17072.5 1633.42   2
  -7   3   9 2628.29 649.638   2
  -7   3   8 19321.3 1652.18   2
  -7   3   7 3839.85 751.301   2
  -7   3   6 28045.5 1893.21   2
   7   3  -5 160.752 162.918   3
  -7   3   5 138.482 270.222   2
   7   3  -4 7916.38 728.114   3
   7  -3  -4 7161.04 929.192   3
  -7   3   4 7841.57 992.188   2
   7   3  -3 1071.31 274.141   3
   7  -3  -3 1266.90 443.580   3
  -7   3   3 973.951 377.686   2
   7  -3  -2 13578.8 1274.05   3
  -7   3   2 14662.9 1312.72   2
   7  -3  -1 224.080 335.809   3
  -7   3   1 621.195 301.774   2
   7  -3   0 7322.49 955.721   3
  -7   3   0 6651.37 901.086   2
   7  -3   1 18027.4 1490.66   3
   7   3   1 16735.5 1201.75   4
   7   3   2 5952.27 799.496   4
   7  -3   2 5034.89 846.701   3
   7   3   3 2437.66 499.578   4
   7  -3   3 3122.15 738.162   3
   7  -3   4 4359.21 764.987   3
   7   3   4 3571.32 672.775   4
   7  -3   5 2603.71 672.614   3
   7   3   5 1977.73 551.232   4
   7   3   6 1223.36 486.633   4
   7   3   7 945.118 340.910   4
   7   3   8 12464.5 1449.73   4
  -7   4  11 2423.16 632.497   2
  -7   4  10 32304.4 2242.80   2
  -7   4   9 7430.47 1064.38   2
  -7   4   8 19939.7 1707.06   2
  -7   4   7 27001.3 1944.82   2
  -7   4   6 88016.8 3383.12   2
  -7   4   5 18374.3 1532.83   2
  -7   4   4 72209.5 2976.55   2
   7  -4  -3 4609.57 810.781   3
  -7   4   3 5027.90 795.053   2
   7  -4  -2 43425.9 2304.27   3
  -7   4   2 43818.8 2252.59   2
   7  -4  -1 16200.8 1409.21   3
  -7   4   1 16197.6 1367.78   2
   7  -4   0 49059.2 2482.86   3
  -7   4   0 52744.5 2423.94   2
   7  -4   1 13096.0 1329.07   3
  -7   4  -1 12355.7 1178.05   2
   7  -4   2 55636.8 2706.21   3
   7  -4   3 13237.9 1350.71   3
   7  -4   4 52303.2 2755.70   3
   7   4   4 52823.3 2515.20   4
   7  -4   5 20990.1 1792.19   3
   7   4   5 22517.7 1724.16   4
   7  -4   6 49842.5 2804.48   3
   7   4   6 46084.4 2533.67   4
   7   4   7 208.591 308.601   4
   7   4   8 17724.7 1725.54   4
  -7   5  10 4455.68 866.795   2
  -7   5   9 13558.8 1454.69   2
  -7   5   8 74.4283 252.117   2
  -7   5   7 3713.52 743.850   2
  -7   5   6 252.461 352.961   2
  -7   5   5 13309.4 1348.88   2
  -7   5   4 18722.1 1544.89   2
   7  -5  -3 529.639 321.018   3
  -7   5   3 1848.83 491.542   2
   7  -5  -2 15277.4 1398.62   3
  -7   5   2 13738.0 1300.47   2
   7  -5  -1 1509.17 479.608   3
  -7   5   1 1250.18 442.121   2
   7  -5   0 14470.8 1392.86   3
  -7   5   0 16702.9 1392.51   2
   7  -5   1 92.5943 277.875   3
  -7   5  -1-366.673 317.646   2
   7  -5   2 421.316 344.117   3
  -7   5  -2 620.417 303.180   2
   7  -5   3-388.590 383.996   3
   7  -5   4 446.081 287.164   3
   7   5   5 1074.37 519.710   4
   7  -5   5 1281.05 540.788   3
   7  -5   6 11127.0 1358.91   3
   7   5   6 10249.8 1257.44   4
   7   5   7 1821.49 670.359   4
  -7   6   9 33877.3 2338.40   2
  -7   6   8 255.536 214.235   2
  -7   6   7 66206.4 3125.37   2
  -7   6   6 685.108 400.399   2
  -7   6   5 79045.8 3290.92   2
  -7   6   4 7670.55 1009.36   2
  -7   6   3 38903.1 2224.37   2
   7  -6  -2 312.677 288.471   3
  -7   6   2-248.419 381.753   2
   7  -6  -1 77771.0 3286.50   3
  -7   6   1 82355.0 3119.41   2
   7  -6   0 6576.45 959.338   3
  -7   6   0 7856.29 957.483   2
   7  -6   1 84738.3 3470.08   3
  -7   6  -1 89054.4 3151.70   2
   7  -6   2 3413.06 719.754   3
  -7   6  -2 3821.47 671.895   2
   7  -6   3 67786.6 3193.93   3
   7  -6   4 2029.15 615.708   3
   7  -6   5 32741.4 2299.66   3
   7  -6   6 864.760 517.879   3
  -7   7   8 2352.39 630.145   2
  -7   7   7 53.0944 325.401   2
  -7   7   6 227.392 359.230   2
  -7   7   5 12309.9 1350.37   2
  -7   7   4 2643.04 695.908   2
  -7   7   3 8948.64 1099.10   2
   7  -7  -2 2224.65 581.342   3
  -7   7   2 2477.85 597.054   2
   7  -7  -1 4535.15 868.140   3
  -7   7   1 4142.10 768.322   2
   7  -7   0 5495.09 905.628   3
  -7   7   0 3285.69 645.222   2
   7  -7   1 6473.77 1012.02   3
  -7   7  -1 6500.93 870.925   2
   7  -7   2 520.903 383.758   3
  -7   7  -2 420.682 431.713   2
   7  -7   3 1402.10 469.532   3
   7  -7   4 167.244 271.336   3
   7  -7   5 43.9815 299.820   3
  -7   8   7 22797.7 1941.72   2
  -7   8   6 9140.02 1229.83   2
  -7   8   5 21108.9 1788.59   2
  -7   8   4 2568.72 638.855   2
  -7   8   3 51115.3 2664.12   2
  -7   8   2 11754.9 1258.58   2
   7  -8  -1 19489.4 1741.33   3
  -7   8   1 17943.6 1528.49   2
   7  -8   0 22107.9 1879.55   3
  -7   8   0 18147.8 1503.24   2
   7  -8   1 32983.6 2315.23   3
  -7   8  -1 34417.2 2012.41   2
   7  -8   2 26599.6 2093.24   3
   7  -8   3 6724.10 1053.25   3
  -7   9   6 8577.83 1198.53   2
  -7   9   5 3574.15 804.013   2
  -7   9   4 6079.04 999.838   2
  -7   9   3 1459.21 510.535   2
  -7   9   2 8530.51 1089.90   2
   7  -9  -1 937.907 447.946   3
  -7   9   1 1399.97 544.610   2
   7  -9   0 2774.99 766.196   3
  -7   9   0 3504.62 692.631   2
   7  -9   1 2971.96 777.303   3
  -7  10   4 32668.0 2297.71   2
  -7  10   3 123.736 294.463   2
  -7  10   2 21672.6 1788.57   2
  -7  10   1 668.465 352.970   2
  -7  11   3 1593.70 614.972   2
  -7  11   2 2577.20 715.065   2
  -8   0  10 27383.0 2105.15   2
  -8   0   9 133.118 329.815   2
  -8   0   8 2720.97 716.620   2
   8   0  -7-379.405 200.269   3
  -8   0   7 15.8362 309.728   2
   8   0  -6 4600.03 714.712   3
  -8   0   6 3197.23 740.533   2
   8   0  -5 124.085 262.280   3
  -8   0   5-289.684 430.759   2
   8   0  -4 3976.64 652.614   3
  -8   0   4 3407.37 704.985   2
   8   0  -3 545.160 344.776   3
   8   0  -2 14821.4 1296.21   3
   8   0  -1 84.3237 231.029   3
   8   0   0 419.297 340.611   3
   8   0   1-177.975 320.502   3
   8   0   2 26602.5 1907.81   3
   8   0   2 26039.2 1603.30   4
   8   0   3-233.751 283.754   4
   8   0   4 841.817 344.897   4
   8   0   5-412.566 325.057   4
   8   0   6 9318.95 1194.22   4
   8   0   7-250.372 343.217   4
  -8  -1  11 840.667 517.690   2
  -8  -1  10 7446.52 1121.49   2
  -8   1  10 8343.80 1209.79   2
  -8  -1   9 4181.02 831.503   2
  -8   1   9 5101.06 943.028   2
   8  -1  -8 14005.0 1258.86   3
  -8  -1   8 15577.3 1542.97   2
  -8   1   8 13529.2 1457.31   2
   8  -1  -7 2329.63 559.584   3
  -8  -1   7 1838.28 572.415   2
  -8   1   7 986.738 448.801   2
   8   1  -6 45176.6 2044.51   3
   8  -1  -6 46970.1 2286.35   3
  -8  -1   6 48859.5 2653.48   2
  -8   1   6 47311.7 2618.43   2
   8   1  -5 3540.80 612.668   3
   8  -1  -5 2843.09 591.157   3
  -8   1   5 2254.65 632.494   2
   8   1  -4 55906.6 2325.17   3
   8  -1  -4 50638.3 2398.71   3
  -8   1   4 51531.3 2664.48   2
   8   1  -3 793.583 331.073   3
   8  -1  -3 743.118 388.722   3
  -8   1   3 463.946 345.170   2
   8   1  -2 47106.2 2238.93   3
   8  -1  -2 44094.8 2275.65   3
   8   1  -1 357.680 279.425   3
   8  -1  -1 217.102 287.071   3
   8   1   0 53539.0 2508.60   3
   8  -1   0 51101.6 2536.81   3
   8  -1   1 15232.1 1432.98   3
   8   1   1 15835.0 1194.36   4
   8  -1   2 78313.9 3276.30   3
   8   1   2 79985.1 2830.98   4
   8  -1   3 19554.2 1733.37   3
   8   1   3 17893.2 1419.56   4
   8  -1   4 70230.6 2905.52   4
   8   1   4 72404.4 2978.86   4
   8  -1   5 1658.89 438.008   4
   8   1   5 2600.37 628.263   4
   8   1   6 9658.24 1195.25   4
   8   1   7 2428.44 706.412   4
  -8  -2  11 18185.9 1731.50   2
  -8  -2  10 10612.0 1310.37   2
  -8  -2   9 5652.55 970.837   2
  -8   2   9 4081.17 837.223   2
  -8   2   8 1703.61 513.756   2
   8  -2  -7 15036.9 1350.73   3
  -8   2   7 14910.7 1519.41   2
   8  -2  -6 15908.1 1402.81   3
  -8   2   6 16537.2 1532.13   2
   8  -2  -5 5283.40 838.648   3
  -8   2   5 5792.06 938.873   2
   8   2  -4 23.3138 229.782   3
   8  -2  -4-10.8461 271.842   3
  -8   2   4 330.111 361.427   2
   8   2  -3 35037.6 1825.68   3
   8  -2  -3 33075.0 2020.92   3
  -8   2   3 32566.7 2128.20   2
   8   2  -2 6173.99 804.101   3
   8  -2  -2 4564.72 784.778   3
   8  -2  -1 9430.07 1109.13   3
   8  -2   0 849.407 411.562   3
   8  -2   1 626.273 383.580   3
   8   2   1 435.011 267.925   4
   8  -2   2-159.931 323.726   3
   8   2   2-206.829 277.626   4
   8  -2   3 17.9918 394.740   3
   8   2   3-120.698 327.492   4
   8  -2   4 185.944 331.840   3
   8   2   4 174.990 298.839   4
   8   2   5-92.2264 405.399   4
   8   2   6 200.986 348.157   4
   8   2   7 6427.66 1043.24   4
  -8   3   9 24059.9 1996.63   2
  -8   3   8 1829.78 669.011   2
  -8   3   7 44253.9 2603.17   2
   8  -3  -6 6712.83 967.608   3
  -8   3   6 6089.28 1021.21   2
   8  -3  -5 25310.0 1829.74   3
  -8   3   5 26081.1 1944.59   2
   8  -3  -4 3953.61 727.648   3
  -8   3   4 4703.79 857.791   2
   8  -3  -3 51693.1 2592.44   3
  -8   3   3 58287.0 2827.22   2
   8  -3  -2 28264.9 1913.27   3
  -8   3   2 29656.2 2023.45   2
   8  -3  -1 7618.68 1063.01   3
  -8   3   1 8602.39 1097.70   2
   8  -3   0 85.9404 292.991   3
   8  -3   1 67022.7 3080.17   3
   8   3   1 65085.0 2495.32   4
   8  -3   2 671.804 429.045   3
   8   3   2 229.104 270.352   4
   8  -3   3 41787.3 2532.14   3
   8   3   3 43045.8 2261.40   4
   8  -3   4 14262.4 1522.42   3
   8   3   4 13314.2 1323.98   4
   8  -3   5 26193.5 2099.52   3
   8   3   5 23514.4 1820.39   4
   8   3   6 16082.4 1598.68   4
  -8   4   8 7358.62 1135.39   2
  -8   4   7 9311.56 1229.89   2
  -8   4   6 1973.67 632.631   2
   8  -4  -5 16481.5 1541.16   3
  -8   4   5 20044.4 1715.74   2
   8  -4  -4 7572.52 1036.89   3
  -8   4   4 7483.36 1039.10   2
   8  -4  -3 4930.39 923.329   3
  -8   4   3 5664.13 949.446   2
   8  -4  -2 172.334 347.585   3
  -8   4   2 184.582 281.383   2
   8  -4  -1 2797.95 661.069   3
  -8   4   1 1898.16 549.723   2
   8   4   0 174.189 259.834   4
   8  -4   0 1176.16 496.811   3
  -8   4   0 668.300 385.825   2
   8   4   1 360.090 293.059   4
   8  -4   1-135.859 358.559   3
   8   4   2 851.190 357.859   4
   8  -4   2 410.065 397.413   3
   8   4   3 2393.60 621.201   4
   8  -4   3 559.351 435.415   3
   8  -4   4 1232.40 430.322   3
   8   4   4 2061.80 591.184   4
   8   4   5-279.207 454.719   4
   8   4   6-63.6051 285.277   4
  -8   5   7 28846.4 2150.70   2
  -8   5   6 21142.1 1828.06   2
  -8   5   5 447.864 383.555   2
   8  -5  -4 17314.2 1600.84   3
  -8   5   4 16618.1 1543.85   2
   8  -5  -3 23783.6 1886.04   3
  -8   5   3 22736.0 1817.02   2
   8  -5  -2 31421.9 2183.30   3
  -8   5   2 30493.1 2087.93   2
   8  -5  -1 5900.54 974.380   3
  -8   5   1 5361.02 861.640   2
   8  -5   0 43589.1 2569.93   3
  -8   5   0 44799.4 2470.71   2
   8  -5   1 20087.0 1792.63   3
  -8   5  -1 17183.0 1528.63   2
   8  -5   2 26044.7 2048.06   3
   8   5   3 6866.55 943.237   4
   8  -5   3 9543.26 1270.93   3
   8   5   4 20571.4 1663.61   4
   8   5   5 31129.0 2147.92   4
  -8   6   6 8104.75 1160.48   2
  -8   6   5 5622.32 994.946   2
   8  -6  -4 952.306 429.237   3
  -8   6   4 1004.21 469.786   2
   8  -6  -3 2306.99 689.677   3
  -8   6   3 2883.64 680.187   2
   8  -6  -2 1842.89 636.791   3
  -8   6   2 1132.46 496.946   2
   8  -6  -1 2271.59 689.574   3
  -8   6   1 1647.70 550.377   2
   8  -6   0 1070.46 497.093   3
  -8   6   0 1250.55 483.922   2
   8  -6   1 988.341 442.134   3
  -8   6  -1 1166.71 431.163   2
   8  -6   2 23.2704 309.845   3
   8   6   5 1111.40 518.809   4
  -8   7   5 756.437 383.510   2
   8  -7  -4 11417.4 1361.25   3
  -8   7   4 10996.1 1326.84   2
   8  -7  -3 7078.32 1085.21   3
  -8   7   3 7674.55 1108.38   2
   8  -7  -2 33304.3 2357.20   3
  -8   7   2 29362.2 2080.64   2
   8  -7  -1 2484.29 766.159   3
  -8   7   1 3024.96 681.295   2
   8  -7   0 54546.1 3064.75   3
  -8   7   0 54362.2 2760.69   2
  -8   7  -1 1876.73 537.523   2
  -8   8   4 30092.1 2228.75   2
  -8   8   3 66.6402 343.654   2
  -8   8   2 5.82966 271.340   2
  -8   8   1 11405.1 1295.19   2
  -8   8   0 2645.34 653.869   2
  -8   9   3 32402.2 2326.05   2
  -8   9   2 2207.35 654.365   2
  -8   9   1 19931.7 1760.33   2
  -9   0   6-155.502 516.001   2
   9   0  -5 8481.91 1033.06   3
   9   0  -4-201.288 323.744   3
   9   0  -3 28779.0 1912.63   3
   9   0  -2 509.832 353.712   3
   9   0  -1 50595.2 2622.38   3
   9   0   0-563.108 406.968   3
   9   0   1 79097.7 3422.68   3
   9  -1  -6 6092.22 910.922   3
  -9   1   6 3286.66 753.511   2
   9  -1  -5 25808.4 1810.64   3
  -9   1   5 27512.5 2136.76   2
   9   1  -4 2002.63 549.265   3
   9  -1  -4 1473.42 494.195   3
   9   1  -3 17581.1 1477.43   3
   9  -1  -3 16476.4 1493.41   3
   9   1  -2 5544.89 882.891   3
   9  -1  -2 5056.03 894.310   3
   9   1  -1 18707.8 1567.81   3
   9  -1  -1 15874.7 1544.27   3
   9  -1   0 5418.29 931.440   3
   9  -1   1 4742.90 874.390   3
   9  -1   2-249.928 346.929   3
   9   1   5 2257.57 653.989   4
   9  -2  -7 7743.74 1038.24   3
   9  -2  -6 12397.6 1332.83   3
   9  -2  -5 5102.56 877.365   3
  -9   2   5 4615.29 924.374   2
   9  -2  -4 3054.73 676.736   3
  -9   2   4 2544.12 709.610   2
   9  -2  -3 28909.5 2029.36   3
  -9   2   3 31550.4 2266.79   2
   9  -2  -2 17204.6 1585.70   3
   9  -2  -1 11319.9 1312.07   3
   9  -2   0 19313.3 1725.98   3
   9  -2   1 16459.4 1632.72   3
   9  -2   2 16085.2 1637.61   3
   9   2   5 9632.81 1224.89   4
   9  -3  -8 11052.0 1300.19   3
   9  -3  -7 2476.02 718.460   3
   9  -3  -6 49095.0 2736.05   3
   9  -3  -5 252.391 315.268   3
  -9   3   5 363.500 361.531   2
   9  -3  -4 9704.72 1256.38   3
  -9   3   4 13297.8 1503.36   2
   9  -3  -3 2060.05 620.674   3
  -9   3   3 1771.31 624.274   2
   9  -3  -2 12640.7 1399.35   3
  -9   3   2 13314.0 1496.22   2
   9  -3  -1 2058.07 612.522   3
   9  -3   0 1460.92 471.503   3
   9  -3   1 1252.54 499.826   3
   9   3   5 2480.93 676.492   4
   9  -4  -8 14136.3 1524.63   3
   9  -4  -7 39.0201 333.394   3
   9  -4  -6 10803.8 1329.76   3
   9  -4  -5 9169.63 1222.57   3
   9  -4  -4 14450.4 1524.87   3
  -9   4   4 16050.8 1642.05   2
   9  -4  -3 4785.70 876.906   3
  -9   4   3 2925.62 752.124   2
   9  -4  -2 8187.64 1174.66   3
  -9   4   2 7115.94 1142.01   2
   9  -4  -1 18111.1 1723.55   3
  -9   4   1 16228.5 1613.65   2
   9  -4   0 29029.6 2177.65   3
   9  -5  -6 9841.93 1295.41   3
   9  -5  -5 2709.32 763.820   3
   9  -5  -4 1695.54 594.583   3
   9  -5  -3 8700.78 1220.96   3
  -9   5   3 8741.33 1211.80   2
   9  -5  -2-139.056 495.794   3
  -9   5   2-139.296 458.843   2
  -9   5   1 6760.82 1068.95   2
   9   5   4 2963.85 659.099   4
  -9   6   2 874.983 561.480   2
  -9   6   1 17120.5 1682.60   2
  -9   6   0 1276.62 556.106   2
  -9   7   1-463.719 449.731   2
  -9   7   0 417.649 376.632   2
  10   0  -3 101.879 303.685   3
  10   0  -2 32123.4 2212.20   3
  10   0  -1-182.314 448.835   3
  10  -1  -4 5698.71 955.516   3
  10  -1  -3 2553.41 674.901   3
  10  -1  -2 13630.3 1490.63   3
  10  -1  -1 928.723 424.061   3
  10  -2  -5 22230.1 1885.39   3
  10  -2  -4 3068.97 805.300   3
  10  -2  -3 4207.52 843.391   3
   0   0   0    0.00    0.00   0
TITL CB-030a in P2(1)/n
REM P2(1)/n (#14 in standard setting)
CELL 0.71073   7.762713  11.733514  12.796887  90.0000  98.5268  90.0000
ZERR    4.00   0.000349   0.000540   0.000512   0.0000   0.0042   0.0000
LATT  1
SYMM -x+1/2, y+1/2,-z+1/2
SFAC C H B O Fe
UNIT 48.00 56.00 4.00 12.00 4.00
TREF
HKLF 4
END
;
_shelx_hkl_checksum     84565
_shelx_res_file
;
TITL CB-030a in P2(1)/n
CELL  0.71073   7.7627  11.7335  12.7969   90.000   98.527   90.000
ZERR     4.00   0.0003   0.0005   0.0005    0.000    0.004    0.000
LATT   1
SYMM  1/2 - X, 1/2 + Y, 1/2 - Z
SFAC  C    H    B    O    FE
UNIT  48   52   4    12   4
MERG   2
FMAP   2
PLAN   20
ACTA    50.00
BOND   $H
CONF
L.S.  14
WGHT    0.028000    0.424500
FVAR       6.70698
C1    1    0.236243    0.716788    0.353949    11.00000    0.01461    0.01613 =
         0.01638   -0.00281    0.00000   -0.00196
C2    1    0.273388    0.753437    0.253057    11.00000    0.01742    0.01836 =
         0.02115    0.00003    0.00318   -0.00295
AFIX  43
H2    2    0.370120    0.731445    0.222933    11.00000   -1.20000
AFIX   0
C3    1    0.141380    0.827990    0.205935    11.00000    0.02376    0.01671 =
         0.01984    0.00455    0.00222   -0.00350
AFIX  43
H3    2    0.136094    0.862101    0.139937    11.00000   -1.20000
AFIX   0
C4    1    0.018828    0.841843    0.276216    11.00000    0.02156    0.01401 =
         0.02177   -0.00097    0.00104    0.00248
AFIX  43
H4    2   -0.080443    0.887195    0.264866    11.00000   -1.20000
AFIX   0
C5    1    0.074318    0.773584    0.368402    11.00000    0.01907    0.01515 =
         0.01734   -0.00038    0.00065    0.00109
C6    1   -0.070067    0.602432    0.098376    11.00000    0.03077    0.02615 =
         0.01399   -0.00150   -0.00290   -0.00743
AFIX  43
H6    2   -0.062435    0.631928    0.031764    11.00000   -1.20000
AFIX   0
C7    1    0.048913    0.525893    0.156043    11.00000    0.02185    0.01918 =
         0.02280   -0.00943    0.00528   -0.00175
AFIX  43
H7    2    0.148463    0.496064    0.133900    11.00000   -1.20000
AFIX   0
C8    1   -0.010299    0.502607    0.253631    11.00000    0.02559    0.01506 =
         0.02142    0.00018    0.00199   -0.00301
AFIX  43
H8    2    0.043357    0.454714    0.306592    11.00000   -1.20000
AFIX   0
C9    1   -0.164973    0.565025    0.255983    11.00000    0.02012    0.02654 =
         0.02971   -0.00621    0.00965   -0.00953
AFIX  43
H9    2   -0.230727    0.565837    0.311101    11.00000   -1.20000
AFIX   0
C10   1   -0.202819    0.626137    0.160115    11.00000    0.01758    0.02455 =
         0.03579   -0.00457   -0.00743   -0.00127
AFIX  43
H10   2   -0.298218    0.673604    0.140952    11.00000   -1.20000
AFIX   0
C13   1   -0.031407    0.753639    0.452903    11.00000    0.01924    0.01995 =
         0.01740   -0.00516    0.00059    0.00148
C14   1   -0.197920    0.819691    0.449753    11.00000    0.02755    0.03283 =
         0.02698    0.00151    0.00958    0.01156
AFIX 137
H14A  2   -0.249512    0.802715    0.511652    11.00000   -1.50000
H14B  2   -0.277128    0.798756    0.387844    11.00000   -1.50000
H14C  2   -0.173507    0.899803    0.447752    11.00000   -1.50000
AFIX   0
B1    3    0.349337    0.625071    0.420483    11.00000    0.01603    0.01850 =
         0.01860   -0.00266   -0.00012   -0.00144
O1    4    0.012277    0.685898    0.525714    11.00000    0.02386    0.03091 =
         0.01836    0.00338    0.00475    0.00726
O2    4    0.303635    0.574616    0.508249    11.00000    0.01830    0.02856 =
         0.02077    0.00712    0.00481    0.00839
AFIX 147
H2O   2    0.209115    0.599451    0.519041    11.00000   -1.50000
AFIX   0
O3    4    0.501750    0.597059    0.387169    11.00000    0.01897    0.02532 =
         0.02764    0.00836    0.00588    0.00538
AFIX 147
H3O   2    0.547152    0.543904    0.422697    11.00000   -1.50000
AFIX   0
FE1   5    0.034926    0.673518    0.239091    11.00000    0.01391    0.01475 =
         0.01429    0.00008    0.00151    0.00022
HKLF 4
REM  CB-030a in P2(1)/n
REM R1 =  0.0300 for    2108 Fo > 4sig(Fo)  and  0.0361 for all    2406 data
REM    157 parameters refined using      0 restraints
END
WGHT      0.0278      0.5498
REM Highest difference peak  0.366,  deepest hole -0.276,  1-sigma level  0.062
Q1    1   0.2938  0.6815  0.3945  11.00000  0.05    0.37
Q2    1   0.2773  0.7447  0.3106  11.00000  0.05    0.32
Q3    1   0.1667  0.7371  0.3666  11.00000  0.05    0.28
Q4    1   0.0138  0.4941  0.1967  11.00000  0.05    0.28
Q5    1   0.0290  0.7983  0.3232  11.00000  0.05    0.28
Q6    1   0.0581  0.5517  0.2216  11.00000  0.05    0.27
Q7    1  -0.0715  0.6735  0.2715  11.00000  0.05    0.27
Q8    1   0.0100  0.7450  0.3962  11.00000  0.05    0.25
Q9    1  -0.1480  0.6217  0.2164  11.00000  0.05    0.24
Q10   1  -0.0789  0.5345  0.2544  11.00000  0.05    0.23
Q11   1  -0.2265  0.5667  0.1874  11.00000  0.05    0.23
Q12   1  -0.1482  0.6034  0.1196  11.00000  0.05    0.22
Q13   1   0.0671  0.7880  0.2334  11.00000  0.05    0.21
Q14   1   0.3026  0.7030  0.2231  11.00000  0.05    0.21
Q15   1   0.1162  0.6531  0.1734  11.00000  0.05    0.20
Q16   1  -0.2256  0.8571  0.5287  11.00000  0.05    0.20
Q17   1   0.2440  0.8099  0.2330  11.00000  0.05    0.20
Q18   1  -0.0351  0.5794  0.2414  11.00000  0.05    0.20
Q19   1   0.1137  0.6642  0.5253  11.00000  0.05    0.19
Q20   1   0.3504  0.6227  0.4687  11.00000  0.05    0.19
;
_shelx_res_checksum     30021
_shelxl_version_number         .2013
