# Supplementary material for: Crystal structure of (2-acetyl­ferrocen-1-yl)boronic acid
Source: Acta Crystallogr E Crystallogr Commun. 2019 Jan 29;75(Pt 2):268–71. doi: 10.1107/S2056989019001178 (PMC6362635; doi:10.1107/S2056989019001178)
Supplement: Supplementary file 2 [file e-75-00268-Isup2.hkl]

data_I                                                                          
_shelx_title ' CB-030a in P2(1)/n'                                              
_shelx_refln_list_code          4                                               
_shelx_F_calc_maximum      154.06                                               
_exptl_crystal_F_000       560.00                                               
_reflns_d_resolution_high  0.7495                                               
                                                                                
loop_                                                                           
 _space_group_symop_operation_xyz                                               
 'x, y, z'                                                                      
 '-x+1/2, y+1/2, -z+1/2'                                                        
 '-x, -y, -z'                                                                   
 'x-1/2, -y-1/2, z-1/2'                                                         
                                                                                
_cell_length_a     7.7627                                                       
_cell_length_b    11.7335                                                       
_cell_length_c    12.7969                                                       
_cell_angle_alpha  90.000                                                       
_cell_angle_beta   98.527                                                       
_cell_angle_gamma  90.000                                                       
                                                                                
_shelx_F_squared_multiplier     1.000                                           
                                                                                
loop_                                                                           
 _refln_index_h                                                                 
 _refln_index_k                                                                 
 _refln_index_l                                                                 
 _refln_F_squared_calc                                                          
 _refln_F_squared_meas                                                          
 _refln_F_squared_sigma                                                         
 _refln_observed_status                                                         
   2   0   0      12708.07      12747.20        84.20 o                         
   4   0   0      11844.75      12007.30        64.65 o                         
   6   0   0       1748.50       1817.38        36.84 o                         
   8   0   0         22.29          9.32         7.57 o                         
   1   1   0       3983.40       4107.32        35.63 o                         
   2   1   0        174.58        200.27         3.77 o                         
   3   1   0       2325.94       2504.90        16.87 o                         
   4   1   0       6061.29       6308.60        33.81 o                         
   5   1   0         21.65         27.86         2.53 o                         
   6   1   0        835.33        817.21        14.85 o                         
   7   1   0         48.51         42.51         6.54 o                         
   8   1   0       1169.41       1164.03        39.65 o                         
   9   1   0        112.70        120.45        20.71 o                         
   0   2   0      10065.41      10259.79        58.93 o                         
   1   2   0        411.64        409.80        12.77 o                         
   2   2   0        480.10        496.12        10.86 o                         
   3   2   0         86.52         66.68         3.80 o                         
   4   2   0       1556.85       1643.39        20.91 o                         
   5   2   0       1504.70       1446.15        29.72 o                         
   6   2   0         59.09         71.18         8.96 o                         
   7   2   0       1127.87       1063.01        61.41 o                         
   8   2   0         20.36         18.88         9.15 o                         
   9   2   0        448.63        429.34        38.37 o                         
   1   3   0        787.77        781.05        20.28 o                         
   2   3   0       2891.95       3176.05        41.94 o                         
   3   3   0       3979.12       4075.78        31.96 o                         
   4   3   0        167.06        197.71         7.67 o                         
   5   3   0        529.40        488.42        15.54 o                         
   6   3   0         94.15        104.50        10.75 o                         
   7   3   0        156.26        155.24        14.57 o                         
   8   3   0          0.27          1.91         6.51 o                         
   9   3   0         14.23         32.48        10.48 o                         
   0   4   0       1297.84       1303.19        29.54 o                         
   1   4   0        452.00        489.99        12.87 o                         
   2   4   0        231.49        230.14         9.74 o                         
   3   4   0        760.41        657.41        14.48 o                         
   4   4   0         13.79         32.44         3.92 o                         
   5   4   0       2351.03       2241.24        45.24 o                         
   6   4   0        612.88        560.69        24.92 o                         
   7   4   0       1158.94       1134.03        40.96 o                         
   8   4   0         19.40         12.54         5.80 o                         
   9   4   0        638.58        645.34        48.41 o                         
   1   5   0       6467.84       6626.56        54.39 o                         
   2   5   0       1050.45       1083.69        22.46 o                         
   3   5   0       4816.72       5002.94        75.15 o                         
   4   5   0        509.45        510.24        11.56 o                         
   5   5   0       1704.90       1729.04        40.94 o                         
   6   5   0       1197.53       1139.66        36.12 o                         
   7   5   0        355.01        348.28        24.81 o                         
   8   5   0        983.42        983.17        39.59 o                         
   0   6   0       2285.66       2242.26        47.87 o                         
   1   6   0        471.24        486.92        15.62 o                         
   2   6   0       5939.79       5839.18        79.98 o                         
   3   6   0         12.83         16.30         5.36 o                         
   4   6   0        816.36        842.50        35.69 o                         
   5   6   0       1182.02       1131.93        45.45 o                         
   6   6   0        466.49        436.30        23.26 o                         
   7   6   0        150.25        161.71        15.07 o                         
   8   6   0         19.24         25.83         7.71 o                         
   9   6   0         20.08         28.38        12.36 o                         
   1   7   0        575.33        578.01        22.47 o                         
   2   7   0       2443.17       2451.56        54.99 o                         
   3   7   0        301.84        350.07        22.39 o                         
   4   7   0       1946.36       1934.47        56.15 o                         
   5   7   0        126.60        112.26        15.07 o                         
   6   7   0       2065.58       2005.90        91.74 o                         
   7   7   0        104.15         95.59        24.56 o                         
   8   7   0       1207.04       1210.33        45.60 o                         
   9   7   0          4.59          9.28         8.37 o                         
   0   8   0       1331.95       1244.69        41.79 o                         
   1   8   0         10.50         10.14         4.85 o                         
   2   8   0        534.12        530.46        27.42 o                         
   3   8   0       1213.15       1199.44        43.02 o                         
   4   8   0        270.61        275.36        22.57 o                         
   5   8   0        809.16        862.47        41.88 o                         
   6   8   0        222.57        183.29        15.87 o                         
   7   8   0        427.52        441.99        44.02 o                         
   8   8   0         25.26         58.81        14.54 o                         
   1   9   0       1659.15       1550.26        35.56 o                         
   2   9   0         25.19         15.61         4.27 o                         
   3   9   0       1480.87       1465.71        50.20 o                         
   4   9   0         91.30         83.30        12.81 o                         
   5   9   0         24.46         33.50         9.09 o                         
   6   9   0         74.63         82.63        11.32 o                         
   7   9   0         77.97         71.54        11.42 o                         
   0  10   0          4.73         -1.86         5.64 o                         
   1  10   0        107.50         99.63         9.80 o                         
   2  10   0         56.69         63.05         8.54 o                         
   3  10   0        327.86        339.44        25.47 o                         
   4  10   0         21.80         23.68         6.70 o                         
   5  10   0       1232.09       1360.87        56.29 o                         
   6  10   0          2.35          7.23         6.42 o                         
   1  11   0       1566.45       1532.74        39.61 o                         
   2  11   0         30.03         43.96         7.59 o                         
   3  11   0       1539.42       1609.68        43.22 o                         
   4  11   0        269.21        307.61        26.65 o                         
   5  11   0          7.43         12.47         6.32 o                         
   6  11   0          1.80          7.10         7.01 o                         
   0  12   0       2198.10       2303.04        71.97 o                         
   1  12   0         43.66         52.08         8.43 o                         
   2  12   0       1433.52       1425.57        41.08 o                         
   3  12   0        233.24        227.46        17.05 o                         
   4  12   0        719.72        741.83        31.98 o                         
   1  13   0        133.17        117.28        12.60 o                         
   2  13   0        280.78        249.02        18.18 o                         
   3  13   0         46.79         58.42        14.35 o                         
   4  13   0        212.93        177.58        25.67 o                         
   0  14   0        910.38        913.95        49.57 o                         
   1  14   0          0.95          0.78         6.23 o                         
   2  14   0        839.24        865.16        51.76 o                         
   3  14   0          0.37         -8.35         8.35 o                         
   4  14   0        189.71        181.75        26.16 o                         
   2  15   0          3.32         15.78        10.09 o                         
  -9   0   1       1066.13       1124.75        58.30 o                         
  -7   0   1        852.81        808.75        40.89 o                         
  -5   0   1       4106.02       4274.64        51.14 o                         
  -3   0   1        933.07        879.89        15.20 o                         
   1   0   1        840.16        934.08        19.31 o                         
   3   0   1       6786.97       7001.99        54.63 o                         
   5   0   1       3644.11       3756.07        39.34 o                         
   7   0   1        853.57        869.77        29.47 o                         
   9   0   1       1743.42       1758.37        76.09 o                         
 -10   1   1         19.72         20.65         9.43 o                         
  -9   1   1        361.83        386.50        31.49 o                         
  -8   1   1          1.71          6.41         4.45 o                         
  -7   1   1         64.91         60.25         6.30 o                         
  -6   1   1         29.56         28.26         2.95 o                         
  -5   1   1        596.66        600.27        11.76 o                         
  -4   1   1        651.08        658.80        12.51 o                         
  -3   1   1       2057.78       2029.54        29.14 o                         
  -2   1   1         48.35         56.62         2.54 o                         
  -1   1   1      23733.90      22230.32        92.97 o                         
   1   1   1      11552.37      10999.79        42.80 o                         
   2   1   1        233.54        254.16         4.72 o                         
   3   1   1       1807.84       1777.95        14.30 o                         
   4   1   1       2336.65       2337.30        22.04 o                         
   5   1   1        331.65        310.24         8.82 o                         
   6   1   1       1570.80       1554.50        21.48 o                         
   7   1   1          2.75          5.36         2.68 o                         
   8   1   1        342.37        346.65        20.40 o                         
   9   1   1         98.22        105.44        19.44 o                         
  -9   2   1        256.81        251.65        29.17 o                         
  -8   2   1        211.83        209.63        24.66 o                         
  -7   2   1        536.77        552.14        16.49 o                         
  -6   2   1        232.33        228.13        12.05 o                         
  -5   2   1         73.19         76.27         4.40 o                         
  -4   2   1       2650.35       2665.93        28.06 o                         
  -3   2   1          5.39         11.01         1.67 o                         
  -2   2   1       2866.31       2886.77        30.66 o                         
  -1   2   1        120.82        115.35         7.78 o                         
   0   2   1      11356.77      11539.42       179.77 o                         
   1   2   1      18933.26      18153.08        74.09 o                         
   2   2   1       1860.99       1838.70        17.26 o                         
   3   2   1       1049.39       1045.03        13.92 o                         
   4   2   1       1158.07       1178.53        21.87 o                         
   5   2   1       2755.64       2772.92        48.47 o                         
   6   2   1         61.93         60.44         7.64 o                         
   7   2   1         98.87         94.17        15.13 o                         
   8   2   1         17.43         11.42         4.88 o                         
   9   2   1        411.68        365.90        36.30 o                         
  -9   3   1         27.50         45.75        13.62 o                         
  -8   3   1        189.12        180.61        16.98 o                         
  -7   3   1         13.02          9.63         4.99 o                         
  -6   3   1       1116.65       1105.95        34.15 o                         
  -5   3   1         10.01         12.18         2.70 o                         
  -4   3   1       1228.14       1091.36        18.77 o                         
  -3   3   1       1688.39       1760.10        28.38 o                         
  -2   3   1        606.89        717.34        13.68 o                         
  -1   3   1        551.60        540.84        18.61 o                         
   0   3   1          2.44         13.57         2.32 o                         
   1   3   1       1928.04       1885.44        23.72 o                         
   2   3   1        925.07        911.72        18.97 o                         
   3   3   1        800.60        894.58        11.06 o                         
   4   3   1       1775.24       1762.31        35.03 o                         
   5   3   1         31.89         39.79         6.06 o                         
   6   3   1       2551.18       2523.54        51.76 o                         
   7   3   1        390.15        383.86        20.80 o                         
   8   3   1       1477.82       1464.23        43.10 o                         
   9   3   1          5.23         27.84        11.11 o                         
  -9   4   1        351.29        381.46        26.19 o                         
  -8   4   1         43.77         52.29        10.00 o                         
  -7   4   1        334.49        360.11        21.82 o                         
  -6   4   1         51.73         48.53         8.89 o                         
  -5   4   1         56.78         63.07        13.88 o                         
  -4   4   1        152.41        138.97         7.07 o                         
  -3   4   1        877.34        945.75        32.85 o                         
  -2   4   1       2939.15       2976.09        36.92 o                         
  -1   4   1        215.69        222.06        13.35 o                         
   0   4   1        121.85        112.78         6.19 o                         
   1   4   1       6022.48       6516.85        42.09 o                         
   2   4   1        471.96        396.13        11.93 o                         
   3   4   1        449.44        463.04        14.93 o                         
   4   4   1       3328.51       3363.67        45.59 o                         
   5   4   1        116.86        123.62        10.86 o                         
   6   4   1        249.78        207.97        15.26 o                         
   7   4   1        328.33        282.15        19.60 o                         
   8   4   1          9.86          3.05         5.51 o                         
  -9   5   1        132.37        150.30        23.76 o                         
  -8   5   1        107.63        124.73        14.35 o                         
  -7   5   1         26.73         30.62         7.23 o                         
  -6   5   1       2024.38       1951.57        71.02 o                         
  -5   5   1        757.15        651.54        34.45 o                         
  -4   5   1        396.82        317.80        13.50 o                         
  -3   5   1       2314.73       2242.14        40.68 o                         
  -2   5   1        312.25        335.75        13.40 o                         
  -1   5   1       1846.24       1766.56        36.16 o                         
   0   5   1        547.03        562.18        15.25 o                         
   1   5   1       4492.92       4600.05        52.37 o                         
   2   5   1       1288.14       1236.33        22.50 o                         
   3   5   1        470.20        433.53        14.99 o                         
   4   5   1        375.24        373.38        10.90 o                         
   5   5   1        498.85        478.98        21.28 o                         
   6   5   1        661.38        663.47        27.66 o                         
   7   5   1          7.36         -2.71         5.10 o                         
   8   5   1        414.87        411.65        32.28 o                         
  -9   6   1        385.10        380.59        37.40 o                         
  -8   6   1         57.23         43.11         9.56 o                         
  -7   6   1       1694.67       1783.94        50.95 o                         
  -6   6   1         30.13         39.66         7.70 o                         
  -5   6   1         98.48         96.21        13.46 o                         
  -4   6   1          8.89         13.22         3.52 o                         
  -3   6   1       3042.72       3115.63        65.40 o                         
  -2   6   1         28.38         21.60         5.29 o                         
  -1   6   1         18.58         20.73         5.08 o                         
   0   6   1        129.90        145.11         8.71 o                         
   1   6   1        827.13        875.55        16.94 o                         
   2   6   1        341.97        312.54        25.40 o                         
   3   6   1       2416.39       2365.86        52.10 o                         
   4   6   1        335.59        340.06        22.07 o                         
   5   6   1       2336.30       2487.46        73.05 o                         
   6   6   1         50.16         50.94         8.35 o                         
   7   6   1       1824.94       1937.52        51.86 o                         
   8   6   1         14.72         23.98         6.86 o                         
  -9   7   1          1.95        -10.00        10.00 o                         
  -8   7   1         45.85         62.51        11.32 o                         
  -7   7   1         99.70         96.11        12.79 o                         
  -6   7   1         66.40        106.64        16.26 o                         
  -5   7   1        921.57        932.51        43.65 o                         
  -4   7   1        830.52        818.40        44.03 o                         
  -3   7   1       1401.29       1357.01        45.39 o                         
  -2   7   1          0.10          0.92         3.81 o                         
  -1   7   1       2550.18       2532.04        82.36 o                         
   0   7   1        466.12        449.20        16.37 o                         
   1   7   1       8688.84       8630.65        72.31 o                         
   2   7   1        239.79        243.23        16.53 o                         
   3   7   1       1771.66       1907.35        49.31 o                         
   4   7   1          6.79          8.93         4.90 o                         
   5   7   1        661.44        640.48        66.33 o                         
   6   7   1          2.85          0.29         4.66 o                         
   7   7   1        175.93        144.26        14.67 o                         
   8   7   1         56.26         41.72        11.95 o                         
  -8   8   1        241.26        253.54        28.79 o                         
  -7   8   1        363.88        414.55        25.54 o                         
  -6   8   1         64.68         55.21        13.09 o                         
  -5   8   1        611.42        576.89        35.68 o                         
  -4   8   1          1.81         -6.55         6.55 o                         
  -3   8   1        874.29        897.05        38.83 o                         
  -2   8   1        921.13        973.20        38.76 o                         
  -1   8   1         49.22         58.74        12.87 o                         
   0   8   1        353.75        315.70        14.82 o                         
   1   8   1         46.79         48.40         6.02 o                         
   2   8   1        713.56        742.58        30.82 o                         
   3   8   1        679.13        641.05        30.48 o                         
   4   8   1        424.36        455.59        27.33 o                         
   5   8   1       1000.74       1015.56        33.78 o                         
   6   8   1          3.72          2.56         4.01 o                         
   7   8   1        775.38        751.72        33.76 o                         
  -8   9   1        462.33        443.09        39.13 o                         
  -7   9   1         19.82         25.49         7.69 o                         
  -6   9   1       1413.49       1402.07        60.74 o                         
  -5   9   1        172.30        184.65        21.32 o                         
  -4   9   1       1531.72       1584.83        56.86 o                         
  -3   9   1          0.58         -5.17         6.17 o                         
  -2   9   1        158.10        144.93        11.54 o                         
  -1   9   1         65.31         60.04         9.91 o                         
   0   9   1         12.23         13.31         4.46 o                         
   1   9   1         19.37          8.85         3.15 o                         
   2   9   1        392.02        401.35        18.68 o                         
   3   9   1        127.75         97.12        13.04 o                         
   4   9   1        869.10        934.13        40.60 o                         
   5   9   1         51.79         53.65         9.53 o                         
   6   9   1        625.04        648.38        29.73 o                         
   7   9   1         76.22         66.07        17.28 o                         
  -7  10   1          2.29         14.86         7.85 o                         
  -6  10   1          7.81         14.64         8.14 o                         
  -5  10   1        120.34        103.79        15.84 o                         
  -4  10   1        598.27        659.16        38.20 o                         
  -3  10   1          6.74          4.99         4.37 o                         
  -2  10   1       1881.69       1948.29        43.79 o                         
  -1  10   1         19.90         16.92         6.41 o                         
   0  10   1        752.66        724.76        25.68 o                         
   1  10   1        225.27        219.88        18.34 o                         
   2  10   1       1291.94       1287.92        34.84 o                         
   3  10   1        157.34        160.30        16.96 o                         
   4  10   1        172.26        200.10        19.76 o                         
   5  10   1        113.65         99.20        11.70 o                         
   6  10   1        101.33         93.26        18.53 o                         
  -6  11   1        238.37        245.92        26.66 o                         
  -5  11   1         58.73         87.80        15.57 o                         
  -4  11   1        166.22        169.56        20.69 o                         
  -3  11   1         93.25         97.39        11.98 o                         
  -2  11   1          7.55         11.25         4.58 o                         
  -1  11   1        495.94        505.10        32.10 o                         
   0  11   1         47.03         47.81         7.62 o                         
   1  11   1        810.80        792.43        28.48 o                         
   2  11   1        730.36        681.58        26.69 o                         
   3  11   1        427.69        448.23        39.93 o                         
   4  11   1        570.60        601.44        35.35 o                         
   5  11   1        100.75        110.56        19.50 o                         
  -5  12   1        308.75        364.11        31.75 o                         
  -4  12   1        219.23        215.21        23.82 o                         
  -3  12   1        203.99        185.25        15.72 o                         
  -2  12   1       1438.23       1458.41        46.12 o                         
  -1  12   1         58.83         62.65         8.85 o                         
   0  12   1        588.98        615.10        26.28 o                         
   1  12   1        164.83        164.25        13.86 o                         
   2  12   1        569.73        569.09        25.73 o                         
   3  12   1        181.39        194.71        15.73 o                         
   4  12   1        252.14        244.68        28.24 o                         
   5  12   1        344.10        296.78        32.70 o                         
  -4  13   1         78.45         76.98        11.66 o                         
  -3  13   1        654.72        649.24        30.27 o                         
  -2  13   1         45.99         30.34        14.56 o                         
  -1  13   1        538.40        555.12        39.76 o                         
   0  13   1          0.00          5.02        14.36 o                         
   1  13   1       1882.94       1865.88        47.84 o                         
   2  13   1        210.67        203.95        24.15 o                         
   3  13   1        624.63        626.06        44.91 o                         
   4  13   1         48.42         41.20        13.59 o                         
  -4  14   1         45.25         47.61        12.96 o                         
  -3  14   1        242.78        219.88        26.64 o                         
  -2  14   1        157.42        165.49        15.62 o                         
  -1  14   1         98.13        107.25        12.62 o                         
   0  14   1          8.93          6.81         5.63 o                         
   1  14   1         55.18         49.59        13.77 o                         
   2  14   1        212.44        184.45        24.76 o                         
   3  14   1         89.60         90.78        19.15 o                         
   0  15   1         82.07         63.66        14.92 o                         
   1  15   1        186.02        150.95        22.60 o                         
   2  15   1         26.76         21.74        11.81 o                         
 -10   0   2        773.14        714.11        49.18 o                         
  -8   0   2        362.11        329.48        28.82 o                         
  -6   0   2         74.05         75.82         5.99 o                         
  -4   0   2       1359.44       1465.14        21.08 o                         
  -2   0   2       3871.35       4040.83        51.81 o                         
   0   0   2      11914.62      11833.01        62.81 o                         
   2   0   2       6075.12       5870.77        45.14 o                         
   4   0   2        939.47        907.38        18.69 o                         
   6   0   2         12.67         12.46         4.60 o                         
   8   0   2        638.27        584.11        27.29 o                         
 -10   1   2        304.94        303.01        33.14 o                         
  -9   1   2        146.55        118.15        13.97 o                         
  -8   1   2        980.35       1015.36        35.48 o                         
  -7   1   2         75.26         82.34         6.30 o                         
  -6   1   2       2233.77       2217.67        28.37 o                         
  -5   1   2        580.56        598.46        15.08 o                         
  -4   1   2        990.52        899.63        24.49 o                         
  -3   1   2        163.35        217.57         8.00 o                         
  -2   1   2       3704.12       3810.10        36.25 o                         
  -1   1   2       8697.40       8629.42        46.98 o                         
   0   1   2       1155.23       1140.55        15.11 o                         
   1   1   2       1642.11       1703.41        13.66 o                         
   2   1   2       2645.55       2769.62        21.42 o                         
   3   1   2        111.97         91.05         4.20 o                         
   4   1   2       3160.23       3299.14        30.60 o                         
   5   1   2       1951.43       2004.33        35.58 o                         
   6   1   2       1447.03       1483.17        34.58 o                         
   7   1   2          7.74          6.87         2.91 o                         
   8   1   2       1691.23       1762.41        47.62 o                         
   9   1   2          6.28         -5.56         7.71 o                         
  -9   2   2        388.43        382.46        35.25 o                         
  -8   2   2        136.90        121.62        17.89 o                         
  -7   2   2        293.51        291.02        11.66 o                         
  -6   2   2         95.69         97.01         7.83 o                         
  -5   2   2       5489.11       5482.64        60.97 o                         
  -4   2   2        260.93        287.74        12.23 o                         
  -3   2   2       6536.85       6625.42        34.21 o                         
  -2   2   2         61.37         81.73         3.52 o                         
  -1   2   2        614.93        680.43         9.77 o                         
   0   2   2        884.88        930.67        13.57 o                         
   1   2   2      16876.49      16511.97       202.93 o                         
   2   2   2        333.06        408.46         8.25 o                         
   3   2   2        453.45        437.55         8.21 o                         
   4   2   2         33.22         30.96         4.89 o                         
   5   2   2        863.93        801.76        39.19 o                         
   6   2   2         74.70         91.66         9.90 o                         
   7   2   2        231.90        235.45        16.91 o                         
   8   2   2         10.33         -4.12         4.68 o                         
   9   2   2        339.15        357.58        36.40 o                         
  -9   3   2        276.59        288.18        22.72 o                         
  -8   3   2        671.47        643.31        30.90 o                         
  -7   3   2        309.61        314.01        20.32 o                         
  -6   3   2        582.92        527.74        23.73 o                         
  -5   3   2         15.64         13.99         8.10 o                         
  -4   3   2        284.43        261.43        10.71 o                         
  -3   3   2         42.34         20.27         5.66 o                         
  -2   3   2        216.78        205.31         6.13 o                         
  -1   3   2       3881.91       3983.32        54.99 o                         
   0   3   2       1240.82       1321.28        16.20 o                         
   1   3   2       1072.37       1201.15        12.10 o                         
   2   3   2        288.11        327.80         7.63 o                         
   3   3   2       1001.62        971.98        13.27 o                         
   4   3   2        188.65        185.47        18.07 o                         
   5   3   2        377.49        386.24        18.46 o                         
   6   3   2        536.91        481.13        34.11 o                         
   7   3   2        141.41        123.55        12.92 o                         
   8   3   2          3.83          8.90         5.08 o                         
  -9   4   2        156.02        170.60        18.20 o                         
  -8   4   2         12.53          3.98         4.86 o                         
  -7   4   2       1011.07        969.86        35.81 o                         
  -6   4   2        303.57        287.20        25.06 o                         
  -5   4   2       1236.40       1142.27        26.08 o                         
  -4   4   2        189.87        145.26        17.75 o                         
  -3   4   2        451.17        400.86        11.67 o                         
  -2   4   2       1149.72       1164.03        34.65 o                         
  -1   4   2        428.04        421.90        19.82 o                         
   0   4   2          7.74         10.52         4.20 o                         
   1   4   2        935.16        927.84        13.99 o                         
   2   4   2       1155.23       1128.87        16.70 o                         
   3   4   2        386.51        361.72        11.03 o                         
   4   4   2          0.93          4.83         2.40 o                         
   5   4   2        859.87        824.64        27.36 o                         
   6   4   2         57.32         54.35         8.11 o                         
   7   4   2       1262.26       1236.83        60.16 o                         
   8   4   2         16.91         14.28         5.91 o                         
  -9   5   2          9.27         -3.09         7.49 o                         
  -8   5   2        733.68        687.89        33.55 o                         
  -7   5   2        299.30        322.17        21.17 o                         
  -6   5   2        300.25        342.33        27.78 o                         
  -5   5   2         14.43         19.66         6.98 o                         
  -4   5   2        970.38        892.02        33.20 o                         
  -3   5   2        199.96        173.26         7.93 o                         
  -2   5   2       1482.49       1544.30        42.52 o                         
  -1   5   2       1030.09        977.29        32.57 o                         
   0   5   2        879.87        911.06        18.88 o                         
   1   5   2       1450.89       1392.29        21.64 o                         
   2   5   2       1044.80       1098.40        19.77 o                         
   3   5   2       5641.98       5801.40        45.91 o                         
   4   5   2        201.60        191.67         8.65 o                         
   5   5   2        177.99        209.81        29.80 o                         
   6   5   2        635.49        657.74        31.23 o                         
   7   5   2          9.44         11.72         5.06 o                         
   8   5   2        590.55        578.98        45.53 o                         
  -9   6   2          0.78         19.45        12.48 o                         
  -8   6   2         21.79         32.10         8.71 o                         
  -7   6   2          3.18          1.58         6.24 o                         
  -6   6   2        110.16        112.07        16.97 o                         
  -5   6   2          1.47          2.72         5.14 o                         
  -4   6   2        708.88        712.69        19.04 o                         
  -3   6   2        552.14        573.39        22.48 o                         
  -2   6   2       2979.46       3018.26        62.98 o                         
  -1   6   2         19.70         19.70         6.38 o                         
   0   6   2       7063.02       6950.31        57.74 o                         
   1   6   2         22.64         26.71         4.30 o                         
   2   6   2       9584.09      10070.45        97.06 o                         
   3   6   2         53.41         66.77         5.34 o                         
   4   6   2       1691.72       1615.35        75.26 o                         
   5   6   2        304.95        317.28        13.72 o                         
   6   6   2        679.44        710.82        28.94 o                         
   7   6   2         78.51         80.98        10.92 o                         
   8   6   2         10.19          0.52         6.89 o                         
  -8   7   2        602.19        693.84        43.82 o                         
  -7   7   2         40.71         52.35         9.26 o                         
  -6   7   2       2212.45       2268.90        75.17 o                         
  -5   7   2        177.72        153.67        18.24 o                         
  -4   7   2       1184.84       1132.39        52.78 o                         
  -3   7   2       1124.44       1178.94        43.90 o                         
  -2   7   2       3401.02       3331.75        70.59 o                         
  -1   7   2        223.16        205.03        11.47 o                         
   0   7   2        881.46        968.77        23.55 o                         
   1   7   2         51.66         46.66         5.45 o                         
   2   7   2          9.82         19.47         3.56 o                         
   3   7   2        369.45        352.95        20.16 o                         
   4   7   2        134.66        150.33        16.38 o                         
   5   7   2         70.44         76.71        13.09 o                         
   6   7   2        678.71        728.61        32.21 o                         
   7   7   2          5.33         10.53         6.38 o                         
  -8   8   2          0.29          0.13         6.03 o                         
  -7   8   2        280.96        261.32        27.98 o                         
  -6   8   2          0.50          1.24         5.22 o                         
  -5   8   2        822.53        834.60        43.38 o                         
  -4   8   2         14.35          7.99         5.23 o                         
  -3   8   2         89.46         83.55        12.64 o                         
  -2   8   2       1045.25       1030.49        41.64 o                         
  -1   8   2          1.29          1.65         2.74 o                         
   0   8   2        455.42        439.67        17.30 o                         
   1   8   2        304.27        320.89        14.72 o                         
   2   8   2       2038.45       2088.41        66.12 o                         
   3   8   2        263.48        266.43        18.63 o                         
   4   8   2         10.22          9.97         4.26 o                         
   5   8   2        247.00        261.08        16.96 o                         
   6   8   2        249.35        281.37        19.02 o                         
   7   8   2        534.09        591.32        46.53 o                         
  -8   9   2         22.43         49.07        14.55 o                         
  -7   9   2        177.54        189.64        24.23 o                         
  -6   9   2        235.60        215.91        24.72 o                         
  -5   9   2          0.61          6.41         5.90 o                         
  -4   9   2        145.52        136.91        17.98 o                         
  -3   9   2        378.91        362.96        27.06 o                         
  -2   9   2        212.20        209.16        20.11 o                         
  -1   9   2        388.14        367.95        17.39 o                         
   0   9   2          6.51          9.16         3.61 o                         
   1   9   2       1236.68       1256.21        31.22 o                         
   2   9   2         14.17         12.51         8.10 o                         
   3   9   2         96.99        114.02        12.85 o                         
   4   9   2          6.32         14.09         4.54 o                         
   5   9   2        210.59        205.55        15.54 o                         
   6   9   2        145.84        179.99        25.26 o                         
  -7  10   2        447.16        481.79        39.76 o                         
  -6  10   2          1.13          6.16         7.48 o                         
  -5  10   2       1482.48       1491.20        62.28 o                         
  -4  10   2          0.56          6.46         5.07 o                         
  -3  10   2       1154.27       1149.96        50.16 o                         
  -2  10   2         49.31         56.35         7.79 o                         
  -1  10   2        148.21        150.50        14.64 o                         
   0  10   2        263.52        266.66        15.51 o                         
   1  10   2          1.01          1.30         6.25 o                         
   2  10   2          3.13         10.95         3.90 o                         
   3  10   2        168.09        192.12        23.98 o                         
   4  10   2         48.24         51.23         7.34 o                         
   5  10   2        497.82        444.76        37.36 o                         
   6  10   2         11.53         20.48        11.45 o                         
  -7  11   2         21.30         57.29        15.90 o                         
  -6  11   2        419.09        379.12        34.55 o                         
  -5  11   2        189.93        207.44        24.38 o                         
  -4  11   2        254.94        244.31        25.43 o                         
  -3  11   2       1090.91       1103.26        36.34 o                         
  -2  11   2         11.46          9.71         3.89 o                         
  -1  11   2        641.65        629.89        25.45 o                         
   0  11   2          2.20          6.92         3.91 o                         
   1  11   2        933.13        953.72        39.75 o                         
   2  11   2        282.70        264.70        32.04 o                         
   3  11   2        233.40        260.58        16.79 o                         
   4  11   2        307.46        331.02        22.64 o                         
   5  11   2        194.89        202.88        26.35 o                         
  -6  12   2          0.97          8.08         9.09 o                         
  -5  12   2        420.26        417.77        35.86 o                         
  -4  12   2        300.04        335.27        30.72 o                         
  -3  12   2        297.89        296.08        19.82 o                         
  -2  12   2        600.31        587.94        26.54 o                         
  -1  12   2        285.16        267.69        17.82 o                         
   0  12   2       1278.73       1294.08        37.50 o                         
   1  12   2          2.87          0.42         8.16 o                         
   2  12   2       1058.63       1007.31        54.05 o                         
   3  12   2         22.80         35.70        12.81 o                         
   4  12   2        256.50        264.72        21.26 o                         
   5  12   2         33.41         31.92         8.49 o                         
  -5  13   2         63.08         76.26        17.05 o                         
  -4  13   2        305.06        299.73        21.60 o                         
  -3  13   2          8.48          5.11         7.11 o                         
  -2  13   2        393.90        433.96        23.91 o                         
  -1  13   2          4.73          4.68         4.55 o                         
   0  13   2         91.97         81.38        16.25 o                         
   1  13   2         71.36         57.32        13.35 o                         
   2  13   2        348.43        264.14        29.15 o                         
   3  13   2         10.24          9.72         7.95 o                         
   4  13   2        589.58        607.88        33.75 o                         
  -4  14   2         30.57         60.83        16.09 o                         
  -3  14   2        337.57        310.41        30.93 o                         
  -2  14   2          8.70         13.05         9.42 o                         
  -1  14   2        155.63        150.28        22.16 o                         
   0  14   2        285.84        269.07        28.96 o                         
   1  14   2         27.20         28.77        10.15 o                         
   2  14   2        199.77        179.72        25.55 o                         
   3  14   2         54.89         27.43        10.19 o                         
  -2  15   2         26.91         33.79        10.39 o                         
  -1  15   2         48.84         36.18        11.71 o                         
   0  15   2         38.71         42.36        13.79 o                         
   1  15   2        166.75        143.16        23.19 o                         
  -9   0   3        627.22        639.77        42.52 o                         
  -7   0   3       3458.25       3294.32        94.65 o                         
  -5   0   3       8261.47       8157.82        46.95 o                         
  -3   0   3       6826.59       6746.91        82.84 o                         
  -1   0   3      12618.24      12535.45        74.09 o                         
   1   0   3        526.70        577.64        20.38 o                         
   3   0   3         20.34         20.18         2.66 o                         
   5   0   3       2280.63       2354.44        45.07 o                         
   7   0   3        845.94        893.20        43.84 o                         
 -10   1   3         58.34         56.76        15.00 o                         
  -9   1   3        352.15        379.09        23.35 o                         
  -8   1   3         19.50         14.80         4.53 o                         
  -7   1   3        381.97        368.39        20.63 o                         
  -6   1   3        278.95        282.45         8.89 o                         
  -5   1   3       1456.53       1552.61        27.97 o                         
  -4   1   3       2334.37       2394.75        35.23 o                         
  -3   1   3       2188.58       2108.59        33.16 o                         
  -2   1   3         90.60         78.12         4.51 o                         
  -1   1   3      11020.22      11184.76        46.03 o                         
   0   1   3       2603.93       2730.03        13.97 o                         
   1   1   3       4276.52       4377.21        48.61 o                         
   2   1   3         17.88         20.80         2.07 o                         
   3   1   3       6183.20       6184.89        36.59 o                         
   4   1   3        492.69        480.82        15.27 o                         
   5   1   3        290.83        260.62        12.37 o                         
   6   1   3        173.16        183.65        11.38 o                         
   7   1   3       1369.92       1321.91        37.74 o                         
   8   1   3        421.27        413.39        24.41 o                         
 -10   2   3        139.35         93.53        18.75 o                         
  -9   2   3        658.62        670.06        33.61 o                         
  -8   2   3        723.49        749.90        25.41 o                         
  -7   2   3       1770.47       1758.66        41.16 o                         
  -6   2   3          0.10          0.73         2.73 o                         
  -5   2   3       2414.76       2392.02        39.58 o                         
  -4   2   3         43.72         75.47         5.39 o                         
  -3   2   3        292.92        238.81         5.36 o                         
  -2   2   3        867.74        882.73        11.58 o                         
  -1   2   3       3237.08       3266.95        21.25 o                         
   0   2   3        853.79        912.27        17.48 o                         
   1   2   3        967.00       1009.99        18.46 o                         
   2   2   3        125.64        123.01         6.49 o                         
   3   2   3        383.75        410.62        10.24 o                         
   4   2   3       3138.47       3166.13        49.33 o                         
   5   2   3         92.89        101.98         7.98 o                         
   6   2   3        140.34        125.36        12.08 o                         
   7   2   3        509.23        494.99        25.09 o                         
   8   2   3          0.89         -1.29         5.60 o                         
  -9   3   3         49.75         42.76         9.78 o                         
  -8   3   3       1193.85       1220.49        73.29 o                         
  -7   3   3         20.93         24.24         4.41 o                         
  -6   3   3       2594.76       2580.63        45.59 o                         
  -5   3   3         22.74         17.99         4.32 o                         
  -4   3   3       5846.44       5573.47        51.30 o                         
  -3   3   3          4.59          5.18         2.82 o                         
  -2   3   3       5738.54       5961.04        35.61 o                         
  -1   3   3         87.20        103.90         4.64 o                         
   0   3   3        179.26        178.30         7.46 o                         
   1   3   3       3556.73       3579.59        20.64 o                         
   2   3   3          2.13          2.28         1.29 o                         
   3   3   3        132.90        142.00         5.84 o                         
   4   3   3       1109.48       1080.84        40.35 o                         
   5   3   3        617.85        662.49        37.17 o                         
   6   3   3        914.24        877.76        46.74 o                         
   7   3   3         70.48         59.82         9.20 o                         
   8   3   3        968.09        944.71        37.50 o                         
  -9   4   3         93.80         87.62        20.68 o                         
  -8   4   3        122.52        118.10        14.71 o                         
  -7   4   3        130.57        107.41        12.62 o                         
  -6   4   3        236.94        253.25        24.20 o                         
  -5   4   3        695.72        675.13        18.91 o                         
  -4   4   3       2170.76       2015.86        56.52 o                         
  -3   4   3        446.99        453.99        24.69 o                         
  -2   4   3       5461.35       5555.60        37.26 o                         
  -1   4   3         99.44         95.57        12.01 o                         
   0   4   3       6219.54       5888.67        39.09 o                         
   1   4   3         33.18         40.43         2.20 o                         
   2   4   3       9247.47       9155.74        43.84 o                         
   3   4   3       1206.95       1309.40        23.65 o                         
   4   4   3       2206.65       2100.38        33.04 o                         
   5   4   3        305.48        297.64        16.43 o                         
   6   4   3        611.09        631.58        40.88 o                         
   7   4   3        312.25        294.28        30.03 o                         
   8   4   3         22.14         31.75        20.39 o                         
  -9   5   3        182.68        193.88        19.12 o                         
  -8   5   3        507.20        516.90        29.09 o                         
  -7   5   3         23.19         24.98        14.66 o                         
  -6   5   3       1001.41       1046.60        49.28 o                         
  -5   5   3        209.71        220.36        12.52 o                         
  -4   5   3       1530.70       1481.54        49.96 o                         
  -3   5   3        836.66        844.01        20.62 o                         
  -2   5   3       4178.83       4104.25        73.13 o                         
  -1   5   3       7338.74       7324.74        94.28 o                         
   0   5   3         52.37         46.11         5.00 o                         
   1   5   3       4163.44       4318.19        32.30 o                         
   2   5   3       2986.03       3245.69        30.40 o                         
   3   5   3       3805.43       3791.10        35.44 o                         
   4   5   3        192.64        176.33         9.12 o                         
   5   5   3        736.80        771.72        19.32 o                         
   6   5   3        304.32        306.69        29.05 o                         
   7   5   3          1.85         -8.54         8.54 o                         
   8   5   3        156.47        178.45        29.75 o                         
  -8   6   3         46.77         58.49        10.77 o                         
  -7   6   3        828.09        864.83        49.45 o                         
  -6   6   3          3.47         -4.64         7.52 o                         
  -5   6   3       1071.97       1091.39        47.86 o                         
  -4   6   3         24.77         42.18         9.49 o                         
  -3   6   3        456.60        393.97        21.35 o                         
  -2   6   3        177.17        192.90        17.12 o                         
  -1   6   3       1585.66       1542.99        46.18 o                         
   0   6   3       2806.33       2946.12        41.93 o                         
   1   6   3         43.80         51.58         4.77 o                         
   2   6   3       1689.06       1830.21        22.54 o                         
   3   6   3       2017.20       2061.83        27.29 o                         
   4   6   3        301.40        291.01        15.17 o                         
   5   6   3        210.19        234.38        10.86 o                         
   6   6   3        471.62        476.51        23.43 o                         
   7   6   3       1442.14       1506.92        71.00 o                         
  -8   7   3        155.64        164.11        17.24 o                         
  -7   7   3        200.84        198.93        24.43 o                         
  -6   7   3          2.28          2.34         5.91 o                         
  -5   7   3          0.48          6.22         4.64 o                         
  -4   7   3          9.64          8.30         4.27 o                         
  -3   7   3        508.21        488.41        12.29 o                         
  -2   7   3         89.55         82.99        11.71 o                         
  -1   7   3       3432.14       3453.77        73.27 o                         
   0   7   3         16.95         20.98         3.69 o                         
   1   7   3       6536.84       6655.23        58.90 o                         
   2   7   3         80.33         84.33         5.37 o                         
   3   7   3       3484.34       3512.66        43.14 o                         
   4   7   3        439.25        428.18        18.71 o                         
   5   7   3       1021.17       1055.83        32.25 o                         
   6   7   3         13.64         18.61         5.29 o                         
   7   7   3         44.72         31.17        10.44 o                         
  -8   8   3         14.05          1.48         7.64 o                         
  -7   8   3       1093.92       1136.31        59.22 o                         
  -6   8   3        123.03        128.93        19.06 o                         
  -5   8   3        208.87        212.47        23.24 o                         
  -4   8   3        506.15        485.47        32.46 o                         
  -3   8   3       1698.39       1634.41        56.61 o                         
  -2   8   3        525.46        487.76        30.16 o                         
  -1   8   3        298.42        292.64        14.45 o                         
   0   8   3       1124.47       1084.35        36.36 o                         
   1   8   3          4.35          3.78         4.07 o                         
   2   8   3       1173.09       1206.60        22.46 o                         
   3   8   3        113.74        122.74         9.62 o                         
   4   8   3        596.20        582.90        22.49 o                         
   5   8   3        417.87        425.16        20.94 o                         
   6   8   3        307.92        371.34        35.07 o                         
   7   8   3        170.00        149.48        23.41 o                         
  -8   9   3        689.60        720.31        51.71 o                         
  -7   9   3         50.55         32.44        11.35 o                         
  -6   9   3       1072.56       1159.02        57.99 o                         
  -5   9   3        172.59        185.30        22.05 o                         
  -4   9   3       2665.38       2578.83        77.25 o                         
  -3   9   3        446.98        478.54        32.15 o                         
  -2   9   3         69.84         56.42        10.39 o                         
  -1   9   3        295.16        289.74        15.28 o                         
   0   9   3         84.10         75.74         7.86 o                         
   1   9   3       1148.92       1218.88        29.54 o                         
   2   9   3        148.21        142.85        13.93 o                         
   3   9   3        311.89        305.82        14.81 o                         
   4   9   3         46.90         48.76         7.18 o                         
   5   9   3        151.16        202.55        25.07 o                         
   6   9   3        511.21        562.42        43.68 o                         
  -7  10   3          0.15          2.75         6.55 o                         
  -6  10   3         15.58         21.43         7.42 o                         
  -5  10   3         29.24         19.63         8.95 o                         
  -4  10   3        585.94        586.39        38.98 o                         
  -3  10   3         62.75         65.00        12.69 o                         
  -2  10   3        727.49        706.26        26.47 o                         
  -1  10   3         12.90         15.33         5.50 o                         
   0  10   3       2420.32       2507.90        58.54 o                         
   1  10   3         95.07         89.04         8.79 o                         
   2  10   3        341.48        377.12        17.94 o                         
   3  10   3          6.63         11.30         3.64 o                         
   4  10   3        328.68        318.31        30.48 o                         
   5  10   3        153.90        122.87        20.88 o                         
   6  10   3        280.26        305.56        33.71 o                         
  -7  11   3         26.45         35.43        13.67 o                         
  -6  11   3        496.06        470.40        39.17 o                         
  -5  11   3         38.74         23.90        11.32 o                         
  -4  11   3       1218.61       1206.94        57.29 o                         
  -3  11   3        484.75        427.31        33.16 o                         
  -2  11   3        107.31        113.27        32.00 o                         
  -1  11   3         87.44         86.74         9.59 o                         
   0  11   3          7.43          9.88         4.02 o                         
   1  11   3        945.52        957.67        29.67 o                         
   2  11   3          1.19          2.53         6.30 o                         
   3  11   3          9.81         10.05         5.85 o                         
   4  11   3        301.79        283.14        21.33 o                         
   5  11   3          1.07         16.53        12.27 o                         
  -6  12   3         45.28         45.31        13.43 o                         
  -5  12   3        365.19        369.48        34.24 o                         
  -4  12   3        315.86        314.05        31.05 o                         
  -3  12   3        533.04        539.93        26.59 o                         
  -2  12   3         47.27         43.38         9.17 o                         
  -1  12   3        761.95        765.79        29.09 o                         
   0  12   3         84.19         86.87        16.18 o                         
   1  12   3        107.12         83.80        16.46 o                         
   2  12   3         89.29         68.84        15.92 o                         
   3  12   3         72.76         61.04        10.73 o                         
   4  12   3        155.80        165.27        16.78 o                         
   5  12   3        462.66        424.95        39.49 o                         
  -5  13   3         20.25          2.84         7.94 o                         
  -4  13   3         10.71          7.15         5.07 o                         
  -3  13   3        689.44        691.43        39.57 o                         
  -2  13   3         62.04         40.02        10.82 o                         
  -1  13   3        411.52        397.29        34.71 o                         
   0  13   3          0.21         -8.12         8.12 o                         
   1  13   3       1187.55       1174.88        60.63 o                         
   2  13   3         11.53         -0.80         5.99 o                         
   3  13   3        952.37        987.50        40.19 o                         
   4  13   3         11.84         -5.32        10.45 o                         
  -4  14   3         32.00         20.16         8.40 o                         
  -3  14   3        307.08        278.13        30.47 o                         
  -2  14   3          6.18          8.62         6.63 o                         
  -1  14   3       1206.27       1097.70        59.89 o                         
   0  14   3         42.25         43.79        12.87 o                         
   1  14   3          0.54          8.11         7.26 o                         
   2  14   3         90.60        137.85        23.29 o                         
  -2  15   3        280.36        226.33        28.04 o                         
  -1  15   3        103.45        114.08        21.09 o                         
   0  15   3          3.16         15.76        10.00 o                         
  -8   0   4         85.58         83.04        10.65 o                         
  -6   0   4       1558.69       1500.89        37.14 o                         
  -4   0   4        702.91        632.92        29.85 o                         
  -2   0   4       2319.76       2298.48        19.63 o                         
   0   0   4      12792.52      12614.64        56.40 o                         
   2   0   4       3147.17       3169.14        47.71 o                         
   4   0   4       4965.66       4956.43        87.25 o                         
   6   0   4       1043.13       1022.59        46.38 o                         
   8   0   4         32.77         18.71         7.67 o                         
 -10   1   4        154.23        126.68        21.24 o                         
  -9   1   4         32.16         38.90         8.17 o                         
  -8   1   4       1181.50       1177.04        35.02 o                         
  -7   1   4        236.28        218.38        11.15 o                         
  -6   1   4       1656.15       1685.22        20.95 o                         
  -5   1   4         76.77         69.31         6.10 o                         
  -4   1   4       2329.84       2182.37        39.35 o                         
  -3   1   4       1294.68       1354.46        22.18 o                         
  -2   1   4        112.20         84.37         3.41 o                         
  -1   1   4       2037.88       2128.99        16.48 o                         
   0   1   4       1829.85       1805.85        12.86 o                         
   1   1   4       2994.17       3091.12        44.06 o                         
   2   1   4         92.59         98.20         5.31 o                         
   3   1   4       4355.96       4576.12        33.00 o                         
   4   1   4       2519.67       2590.62        37.41 o                         
   5   1   4        636.85        627.09        20.15 o                         
   6   1   4        170.15        156.69        11.12 o                         
   7   1   4        890.28        875.47        32.39 o                         
   8   1   4       1621.33       1585.18        46.24 o                         
 -10   2   4         63.37         68.22        17.90 o                         
  -9   2   4         38.63         63.02        10.89 o                         
  -8   2   4          1.44          2.01         3.51 o                         
  -7   2   4        602.47        602.91        20.74 o                         
  -6   2   4        494.62        477.01        19.86 o                         
  -5   2   4       2579.31       2549.46        34.78 o                         
  -4   2   4       1365.94       1401.77        22.63 o                         
  -3   2   4       2738.92       2870.46        24.48 o                         
  -2   2   4       5805.78       5928.70        32.84 o                         
  -1   2   4        413.84        405.60         7.51 o                         
   0   2   4       2252.27       2211.86        22.70 o                         
   1   2   4       1578.43       1615.56        16.94 o                         
   2   2   4       2292.00       2280.20        24.30 o                         
   3   2   4        103.13        101.53         5.57 o                         
   4   2   4        715.32        675.12        23.98 o                         
   5   2   4       1324.78       1268.26        28.87 o                         
   6   2   4          3.81         11.49         5.26 o                         
   7   2   4       1559.72       1605.76        62.18 o                         
   8   2   4          6.60          4.01         4.94 o                         
  -9   3   4        250.30        254.80        39.94 o                         
  -8   3   4        101.76         95.58        12.34 o                         
  -7   3   4        168.62        171.09        11.03 o                         
  -6   3   4          0.22          1.80         2.87 o                         
  -5   3   4         54.72         58.96         6.19 o                         
  -4   3   4        157.80        184.73         6.50 o                         
  -3   3   4       2615.30       2534.27        34.22 o                         
  -2   3   4         93.10         98.27         6.92 o                         
  -1   3   4       5391.19       5429.71        40.81 o                         
   0   3   4          1.87          3.39         1.43 o                         
   1   3   4       4939.67       4887.09        34.14 o                         
   2   3   4         40.29         51.12         4.21 o                         
   3   3   4       4250.95       4262.50        38.44 o                         
   4   3   4         52.38         55.60         6.87 o                         
   5   3   4        602.70        586.70        36.37 o                         
   6   3   4          6.51          5.97         3.95 o                         
   7   3   4        104.60         87.90        11.23 o                         
   8   3   4        311.62        305.41        22.21 o                         
  -9   4   4        340.59        338.64        24.84 o                         
  -8   4   4        152.59        167.36        16.32 o                         
  -7   4   4       1532.57       1605.24        66.17 o                         
  -6   4   4        105.63         96.47        15.68 o                         
  -5   4   4       1156.49       1126.92        28.32 o                         
  -4   4   4        434.87        465.21        27.85 o                         
  -3   4   4       5573.08       5643.06        89.77 o                         
  -2   4   4        133.36        136.26         6.33 o                         
  -1   4   4         45.02         26.89         2.87 o                         
   0   4   4         43.98         43.33         4.66 o                         
   1   4   4          3.78          2.42         2.44 o                         
   2   4   4        167.58        155.97         6.95 o                         
   3   4   4        686.65        627.21        30.90 o                         
   4   4   4        194.10        182.85        11.63 o                         
   5   4   4       1342.69       1323.75        55.33 o                         
   6   4   4          7.90         12.02         6.79 o                         
   7   4   4       1184.06       1169.05        41.30 o                         
   8   4   4         47.94         35.85         9.22 o                         
  -9   5   4         11.11         37.69        13.22 o                         
  -8   5   4        374.70        377.04        24.70 o                         
  -7   5   4        391.36        416.20        34.34 o                         
  -6   5   4       2372.41       2453.87        77.07 o                         
  -5   5   4          2.45          6.46         2.34 o                         
  -4   5   4        187.05        148.05        16.51 o                         
  -3   5   4       1287.74       1206.84        43.73 o                         
  -2   5   4        681.28        650.43        14.53 o                         
  -1   5   4       2518.41       2515.38        25.22 o                         
   0   5   4        303.68        281.08         7.48 o                         
   1   5   4       2852.33       2840.64        41.00 o                         
   2   5   4       5563.95       5689.62        32.93 o                         
   3   5   4       1009.98       1014.34        19.44 o                         
   4   5   4        772.00        789.13        18.86 o                         
   5   5   4        555.97        569.19        26.23 o                         
   6   5   4       1538.82       1508.11        65.53 o                         
   7   5   4          8.43          9.92         6.38 o                         
   8   5   4        467.61        457.31        36.98 o                         
   9   5   4         90.47         65.89        14.65 o                         
  -8   6   4         13.36         21.72         7.04 o                         
  -7   6   4        156.80        170.52        22.44 o                         
  -6   6   4        163.23        153.21        20.11 o                         
  -5   6   4         12.46         15.86         7.75 o                         
  -4   6   4        808.57        719.19        37.71 o                         
  -3   6   4        429.42        425.14        14.37 o                         
  -2   6   4       8065.95       8158.01        71.94 o                         
  -1   6   4          0.84          1.59         1.71 o                         
   0   6   4       5273.79       5365.16        36.97 o                         
   1   6   4        190.05        175.46         6.68 o                         
   2   6   4      10777.14      10710.96        49.68 o                         
   3   6   4         83.59         74.00         5.96 o                         
   4   6   4       3092.12       3055.26        64.72 o                         
   5   6   4        230.25        226.02        11.19 o                         
   6   6   4        377.59        394.61        34.25 o                         
   7   6   4         27.63         45.11        13.69 o                         
  -8   7   4        241.77        249.10        21.12 o                         
  -7   7   4         46.26         58.76        15.47 o                         
  -6   7   4        721.81        699.53        43.45 o                         
  -5   7   4         18.87         16.99         7.26 o                         
  -4   7   4        840.10        799.94        41.13 o                         
  -3   7   4          3.18          4.09         3.93 o                         
  -2   7   4        444.53        397.38        16.23 o                         
  -1   7   4          3.92          5.14         1.92 o                         
   0   7   4        161.27        149.57         8.48 o                         
   1   7   4         17.36         12.35         2.39 o                         
   2   7   4        428.90        451.18        10.39 o                         
   3   7   4         21.98         37.25         8.28 o                         
   4   7   4       1249.91       1184.61        29.80 o                         
   5   7   4        162.32        180.40        10.13 o                         
   6   7   4       1580.12       1681.24        72.76 o                         
   7   7   4          2.54          3.72         6.03 o                         
  -8   8   4        506.66        668.96        49.55 o                         
  -7   8   4         40.07         57.10        14.20 o                         
  -6   8   4        152.40        139.55        20.60 o                         
  -5   8   4        496.57        458.16        34.27 o                         
  -4   8   4        110.37         86.32        14.34 o                         
  -3   8   4        285.82        287.13        13.83 o                         
  -2   8   4        219.03        206.02        13.21 o                         
  -1   8   4        420.97        433.21        16.32 o                         
   0   8   4       3386.30       3527.56        36.50 o                         
   1   8   4        294.42        323.63        11.33 o                         
   2   8   4       1556.35       1566.69        35.83 o                         
   3   8   4        554.14        507.82        18.26 o                         
   4   8   4        102.50        132.17        10.43 o                         
   5   8   4         59.80         59.32        14.99 o                         
   6   8   4        303.10        281.89        30.55 o                         
  -7   9   4        139.69        135.14        22.23 o                         
  -6   9   4        159.04        111.74        18.60 o                         
  -5   9   4         22.34         33.43         9.98 o                         
  -4   9   4        681.38        713.43        41.73 o                         
  -3   9   4        570.90        508.27        34.56 o                         
  -2   9   4          4.41          0.87         5.53 o                         
  -1   9   4        518.57        528.94        20.14 o                         
   0   9   4        125.78        120.62         7.34 o                         
   1   9   4        766.21        801.32        21.47 o                         
   2   9   4         83.87         93.64        10.25 o                         
   3   9   4        118.18        113.43        12.89 o                         
   4   9   4        795.12        666.94        42.31 o                         
   5   9   4        384.68        423.07        35.91 o                         
   6   9   4        193.90        205.83        26.84 o                         
  -7  10   4        752.54        726.22        51.08 o                         
  -6  10   4          2.80         -1.45         7.17 o                         
  -5  10   4       1069.10       1056.24        55.40 o                         
  -4  10   4        208.43        185.93        22.63 o                         
  -3  10   4        464.88        449.35        33.85 o                         
  -2  10   4          4.85         -2.91         4.24 o                         
  -1  10   4        312.05        320.05        16.69 o                         
   0  10   4        394.46        381.98        24.06 o                         
   1  10   4         56.98         46.69         6.18 o                         
   2  10   4          2.66          0.42         4.51 o                         
   3  10   4          2.76          4.22         6.70 o                         
   4  10   4          0.52          0.16         4.94 o                         
   5  10   4        850.71        860.11        52.77 o                         
   6  10   4         28.09          7.76         7.01 o                         
  -6  11   4         49.93         33.15        12.43 o                         
  -5  11   4        179.27        173.39        23.43 o                         
  -4  11   4        650.24        675.32        44.22 o                         
  -3  11   4       1606.21       1671.29        67.44 o                         
  -2  11   4         42.27         46.46         9.27 o                         
  -1  11   4        990.86        978.87        30.71 o                         
   0  11   4          7.81          9.73         5.90 o                         
   1  11   4       1328.22       1366.83        39.14 o                         
   2  11   4         27.83         30.95         6.52 o                         
   3  11   4       1094.22       1107.80        40.20 o                         
   4  11   4        481.99        480.10        27.92 o                         
   5  11   4       1218.69       1352.59        49.51 o                         
  -6  12   4         56.72         57.23        15.76 o                         
  -5  12   4         59.85         61.54        15.62 o                         
  -4  12   4        764.16        774.47        49.31 o                         
  -3  12   4         55.19         47.31        15.84 o                         
  -2  12   4         88.53        102.01        17.03 o                         
  -1  12   4         18.17         16.01         9.04 o                         
   0  12   4       2862.59       2952.06        92.51 o                         
   1  12   4         61.23         47.56        11.63 o                         
   2  12   4        713.06        814.91        33.46 o                         
   3  12   4          7.58          7.93         4.83 o                         
   4  12   4        390.43        356.92        24.69 o                         
   5  12   4        125.35        157.21        23.90 o                         
  -5  13   4         53.39         42.26        14.14 o                         
  -4  13   4        626.27        539.45        42.63 o                         
  -3  13   4          0.10          0.61         6.37 o                         
  -2  13   4        473.35        420.27        36.54 o                         
  -1  13   4         27.78         16.73        10.16 o                         
   0  13   4        218.70        222.22        26.98 o                         
   1  13   4          0.52         11.99        10.51 o                         
   2  13   4         27.45         22.35         6.90 o                         
   3  13   4          4.16          4.37         5.29 o                         
   4  13   4        174.01        178.47        25.92 o                         
  -3  14   4        193.30        157.84        24.00 o                         
  -2  14   4         40.68         54.08        15.06 o                         
  -1  14   4         71.09         60.15        15.35 o                         
   0  14   4        423.78        471.23        40.69 o                         
   1  14   4         25.04         19.56        11.60 o                         
  -9   0   5        202.80        188.56        22.97 o                         
  -7   0   5         13.43         15.12         5.31 o                         
  -5   0   5        603.01        581.74        32.36 o                         
  -3   0   5        411.71        481.13        23.81 o                         
  -1   0   5        912.34       1054.92        13.33 o                         
   1   0   5         80.33         84.58         6.10 o                         
   3   0   5       1732.46       1655.66        50.02 o                         
   5   0   5        593.76        554.32        33.86 o                         
   7   0   5       1330.70       1422.65        61.50 o                         
  -9   1   5        589.79        590.15        30.71 o                         
  -8   1   5         63.92         66.33         7.85 o                         
  -7   1   5         41.68         27.46         4.49 o                         
  -6   1   5        654.04        670.60        20.51 o                         
  -5   1   5        317.45        337.24        17.58 o                         
  -4   1   5        487.49        465.49        18.63 o                         
  -3   1   5        407.70        376.57        10.19 o                         
  -2   1   5       1089.95       1061.36        11.20 o                         
  -1   1   5       2511.14       2415.28        20.90 o                         
   0   1   5         19.30         19.82         1.86 o                         
   1   1   5       5620.78       5684.24        32.95 o                         
   2   1   5        688.22        764.66        18.00 o                         
   3   1   5       5356.56       5516.47        42.09 o                         
   4   1   5         35.20         44.10         6.80 o                         
   5   1   5        685.51        681.90        26.39 o                         
   6   1   5         93.39         86.37        17.78 o                         
   7   1   5        243.76        249.63        18.27 o                         
   8   1   5         53.09         45.93        10.46 o                         
   9   1   5         38.13         50.19        14.54 o                         
 -10   2   5        504.44        494.18        41.91 o                         
  -9   2   5        125.64        108.57        14.15 o                         
  -8   2   5        108.21        122.73        13.90 o                         
  -7   2   5        639.63        636.77        20.99 o                         
  -6   2   5        532.16        498.01        17.22 o                         
  -5   2   5        100.55         95.91         7.05 o                         
  -4   2   5        355.87        382.95        17.20 o                         
  -3   2   5        810.31        741.29        12.52 o                         
  -2   2   5       1497.07       1474.93        17.63 o                         
  -1   2   5       1095.79       1100.24        11.40 o                         
   0   2   5        191.09        145.31         3.49 o                         
   1   2   5         15.49         20.15         2.11 o                         
   2   2   5       2757.94       2711.22        42.77 o                         
   3   2   5        118.14        119.97         6.17 o                         
   4   2   5        276.72        270.40        10.92 o                         
   5   2   5        422.06        433.72        17.84 o                         
   6   2   5        635.47        621.95        28.33 o                         
   7   2   5        424.59        427.35        34.47 o                         
   8   2   5          3.75         -2.05         9.01 o                         
   9   2   5        260.35        214.14        27.23 o                         
  -9   3   5          2.94          6.76         5.28 o                         
  -8   3   5        588.89        570.83        29.62 o                         
  -7   3   5          3.64          3.39         3.10 o                         
  -6   3   5       3087.29       3312.32       153.12 o                         
  -5   3   5         21.78         12.40         2.75 o                         
  -4   3   5       3153.41       3228.11        47.07 o                         
  -3   3   5        583.48        629.95         9.40 o                         
  -2   3   5       3011.39       2891.01        32.44 o                         
  -1   3   5        280.51        319.87         8.84 o                         
   0   3   5        439.74        478.10        12.09 o                         
   1   3   5         98.71        101.18         6.17 o                         
   2   3   5        649.53        690.28        18.06 o                         
   3   3   5          1.39          2.07         1.74 o                         
   4   3   5        272.44        267.03        15.11 o                         
   5   3   5          0.08          0.78         7.59 o                         
   6   3   5       1320.96       1318.11        56.35 o                         
   7   3   5         49.81         50.50         9.48 o                         
   8   3   5        552.98        549.88        30.58 o                         
   9   3   5         96.00         55.15        15.04 o                         
  -9   4   5        182.55        203.84        27.18 o                         
  -8   4   5        360.94        405.62        39.60 o                         
  -7   4   5        397.92        408.47        34.08 o                         
  -6   4   5         72.25         40.93        10.86 o                         
  -5   4   5        820.24        709.71        77.31 o                         
  -4   4   5          0.85          2.37         5.46 o                         
  -3   4   5        300.06        305.48        21.82 o                         
  -2   4   5       6524.16       6831.52        46.79 o                         
  -1   4   5          1.62          3.49         1.28 o                         
   0   4   5       1067.50        871.37        33.71 o                         
   1   4   5       1121.30       1311.20        27.65 o                         
   2   4   5       1744.43       1570.55        22.37 o                         
   3   4   5       1317.27       1337.87        25.37 o                         
   4   4   5       1251.18       1250.10        40.41 o                         
   5   4   5        498.21        474.31        21.29 o                         
   6   4   5         38.98         39.94        10.68 o                         
   7   4   5        515.29        484.85        27.62 o                         
   8   4   5          3.82         -6.21        10.11 o                         
  -9   5   5         46.32         60.23        16.98 o                         
  -8   5   5          7.23          9.96         8.53 o                         
  -7   5   5        357.89        295.87        29.99 o                         
  -6   5   5         20.66         31.62        10.47 o                         
  -5   5   5        146.67        149.14        18.49 o                         
  -4   5   5        437.50        435.45        29.09 o                         
  -3   5   5       1068.01       1115.51        43.54 o                         
  -2   5   5         44.32         41.55         3.96 o                         
  -1   5   5        818.32        745.57        16.99 o                         
   0   5   5          0.64          2.04         2.19 o                         
   1   5   5       3105.44       2962.29        43.35 o                         
   2   5   5        445.60        434.00        17.50 o                         
   3   5   5       1114.36       1023.97        21.70 o                         
   4   5   5        340.12        331.75        17.05 o                         
   5   5   5         37.34         41.08         8.41 o                         
   6   5   5        575.18        626.66        43.31 o                         
   7   5   5         17.71         26.14         8.33 o                         
   8   5   5        737.90        692.01        47.75 o                         
  -8   6   5         80.21        124.99        22.12 o                         
  -7   6   5       1580.34       1757.22        73.16 o                         
  -6   6   5          9.18          4.36         6.26 o                         
  -5   6   5        764.15        789.15        43.06 o                         
  -4   6   5         58.73         42.56         9.30 o                         
  -3   6   5       2785.98       2824.14        40.28 o                         
  -2   6   5         95.52         96.04         6.23 o                         
  -1   6   5       1158.37       1108.57        16.12 o                         
   0   6   5         37.44         33.73         2.07 o                         
   1   6   5         85.96         77.67         7.59 o                         
   2   6   5        208.35        174.01        12.31 o                         
   3   6   5        450.31        421.39        28.15 o                         
   4   6   5        154.72        128.65        17.93 o                         
   5   6   5       1063.25       1099.88        39.96 o                         
   6   6   5         44.58         41.12        12.52 o                         
   7   6   5        629.41        727.85        51.12 o                         
   8   6   5         25.10         24.71        11.53 o                         
  -8   7   5         34.08         16.82         8.53 o                         
  -7   7   5        248.01        273.65        30.02 o                         
  -6   7   5         63.37         77.55        15.51 o                         
  -5   7   5        253.43        267.68        26.14 o                         
  -4   7   5         15.99         19.07         7.15 o                         
  -3   7   5         30.02         20.88         3.97 o                         
  -2   7   5          0.82         -1.79         4.32 o                         
  -1   7   5        922.06        920.10        18.26 o                         
   0   7   5        647.86        684.64        13.54 o                         
   1   7   5       1831.72       1810.81        34.65 o                         
   2   7   5          2.30          5.89         1.73 o                         
   3   7   5         54.36         53.30         5.46 o                         
   4   7   5        102.99         81.00        14.60 o                         
   5   7   5        379.77        436.43        21.25 o                         
   6   7   5          5.77          0.66         9.07 o                         
   7   7   5          2.81          0.98         6.67 o                         
  -7   8   5        439.55        469.26        39.76 o                         
  -6   8   5         21.85         43.66        11.86 o                         
  -5   8   5       1186.92       1184.40        56.19 o                         
  -4   8   5         88.70         87.13        14.84 o                         
  -3   8   5        945.27        958.07        46.40 o                         
  -2   8   5        217.61        233.63        22.09 o                         
  -1   8   5          4.35          6.43         3.08 o                         
   0   8   5        633.25        651.29        14.76 o                         
   1   8   5        734.21        718.67        14.87 o                         
   2   8   5        120.31        127.95         6.68 o                         
   3   8   5       1524.99       1416.49        40.74 o                         
   4   8   5       1061.50       1140.01        53.64 o                         
   5   8   5        632.08        652.80        43.92 o                         
   6   8   5        117.03        136.36        22.16 o                         
  -7   9   5         82.73         79.45        17.87 o                         
  -6   9   5        299.86        294.19        30.53 o                         
  -5   9   5         20.83         15.15         9.00 o                         
  -4   9   5        774.05        757.65        44.81 o                         
  -3   9   5        117.96        117.04        17.57 o                         
  -2   9   5        902.60        838.01        44.09 o                         
  -1   9   5        422.70        409.90        12.47 o                         
   0   9   5          6.28         10.21         2.44 o                         
   1   9   5        172.94        196.75        20.11 o                         
   2   9   5         76.22         62.16         8.32 o                         
   3   9   5          6.37          4.48         4.07 o                         
   4   9   5        153.26        142.39        15.00 o                         
   5   9   5        249.28        192.29        25.15 o                         
   6   9   5        917.60       1100.80        62.46 o                         
  -6  10   5        186.15        153.00        22.52 o                         
  -5  10   5        135.09        140.90        21.23 o                         
  -4  10   5        449.99        445.04        35.61 o                         
  -3  10   5          0.08         -5.07         5.07 o                         
  -2  10   5        167.74        180.99        14.62 o                         
  -1  10   5        347.09        350.57        16.74 o                         
   0  10   5       1172.06       1222.03        36.39 o                         
   1  10   5          1.09         -0.54         7.51 o                         
   2  10   5        929.54        966.69        34.13 o                         
   3  10   5        150.27        108.86        12.77 o                         
   4  10   5        659.62        678.04        32.28 o                         
   5  10   5         49.94         43.68        13.82 o                         
  -6  11   5        234.09        253.64        30.66 o                         
  -5  11   5        151.69        144.87        22.56 o                         
  -4  11   5        397.60        409.06        35.85 o                         
  -3  11   5        111.82        130.06        20.32 o                         
  -2  11   5        580.40        562.79        39.48 o                         
  -1  11   5       1328.04       1317.75        60.24 o                         
   0  11   5          1.78         -5.24         8.46 o                         
   1  11   5        832.82        839.68        30.91 o                         
   2  11   5          5.52          5.38         9.59 o                         
   3  11   5        258.39        261.54        19.58 o                         
   4  11   5          2.06          8.40         5.05 o                         
   5  11   5        177.01        192.74        26.15 o                         
  -5  12   5        615.84        635.29        47.55 o                         
  -4  12   5          0.14          0.13         6.74 o                         
  -3  12   5         19.03         20.39         8.66 o                         
  -2  12   5         16.87          2.60         9.10 o                         
  -1  12   5        173.63        140.83        21.12 o                         
   0  12   5         23.34         43.45        13.77 o                         
   1  12   5          3.70         13.08        10.74 o                         
   2  12   5         83.44         77.46        17.54 o                         
   3  12   5        303.05        277.23        21.27 o                         
   4  12   5        475.10        477.02        39.39 o                         
  -4  13   5         95.88         84.69        17.65 o                         
  -3  13   5        128.54        124.33        21.34 o                         
  -2  13   5         62.57         77.55        17.55 o                         
  -1  13   5        686.54        780.83        50.88 o                         
   0  13   5         11.19         30.20        11.49 o                         
   1  13   5       1176.27       1181.42        64.72 o                         
   2  13   5         27.00         22.80        12.15 o                         
  -2  14   5         13.34         -8.66         8.66 o                         
  -1  14   5        173.67        218.85        28.87 o                         
  -8   0   6         66.50         90.00        15.59 o                         
  -6   0   6         15.79         10.21         7.01 o                         
  -4   0   6         92.14         67.42        10.60 o                         
  -2   0   6       1513.40       1453.81        26.86 o                         
   0   0   6       5512.06       5515.46        67.25 o                         
   2   0   6      12660.02      12648.41        95.83 o                         
   4   0   6       1782.20       1689.10        57.76 o                         
   6   0   6       1604.35       1667.07        65.57 o                         
   8   0   6        217.32        207.16        26.55 o                         
  -9   1   6         97.21        107.94        31.18 o                         
  -8   1   6       1043.35       1041.57        26.23 o                         
  -7   1   6         89.01         92.21         7.62 o                         
  -6   1   6       1190.50       1251.19        28.17 o                         
  -5   1   6          1.40          5.76         4.19 o                         
  -4   1   6       2272.73       2121.31        47.47 o                         
  -3   1   6         21.97         15.70         2.31 o                         
  -2   1   6       1294.40       1208.71        14.03 o                         
  -1   1   6        359.33        328.55         6.34 o                         
   0   1   6       1837.96       1973.19        15.04 o                         
   1   1   6        850.06        827.07        13.76 o                         
   2   1   6        368.10        378.12        13.64 o                         
   3   1   6        108.41        114.40         6.69 o                         
   4   1   6        280.17        284.16        17.16 o                         
   5   1   6        422.93        428.34        22.29 o                         
   6   1   6        766.39        673.34        29.48 o                         
   7   1   6         36.97         30.30         7.28 o                         
   8   1   6        256.49        214.71        26.57 o                         
  -9   2   6        300.41        275.60        29.63 o                         
  -8   2   6        382.76        360.15        23.00 o                         
  -7   2   6        419.90        462.74        18.35 o                         
  -6   2   6        668.66        659.19        19.98 o                         
  -5   2   6       1318.15       1277.91        29.47 o                         
  -4   2   6          3.97          1.32         3.03 o                         
  -3   2   6       1997.19       1948.05        19.16 o                         
  -2   2   6        289.03        340.75         7.02 o                         
  -1   2   6        441.59        393.37         7.91 o                         
   0   2   6       1150.84       1197.44        14.36 o                         
   1   2   6        138.62        125.99        15.63 o                         
   2   2   6       1529.82       1599.76        22.81 o                         
   3   2   6          4.12          1.44         1.71 o                         
   4   2   6        871.85        891.10        23.75 o                         
   5   2   6         35.50         39.43        10.73 o                         
   6   2   6        337.68        311.96        29.02 o                         
   7   2   6        378.90        363.70        33.38 o                         
   8   2   6         11.07          4.47         7.74 o                         
  -9   3   6       1035.89       1091.40        60.82 o                         
  -8   3   6        158.36        143.01        15.61 o                         
  -7   3   6        638.14        623.46        42.09 o                         
  -6   3   6        669.32        641.62        21.36 o                         
  -5   3   6       1236.93       1307.43        22.81 o                         
  -4   3   6         79.73         82.73         4.35 o                         
  -3   3   6        745.87        821.63        17.52 o                         
  -2   3   6          8.73          6.98         1.72 o                         
  -1   3   6       1455.37       1298.19        22.47 o                         
   0   3   6         58.32         66.68         6.05 o                         
   1   3   6       1296.27       1203.46        39.52 o                         
   2   3   6         77.06         74.19         4.88 o                         
   3   3   6       2430.06       2385.22        33.25 o                         
   4   3   6        776.76        805.02        27.44 o                         
   5   3   6        546.77        587.54        27.01 o                         
   6   3   6          2.67          5.89         6.48 o                         
   7   3   6         34.60         27.20        10.82 o                         
   8   3   6        368.01        357.52        35.54 o                         
  -9   4   6        231.48        240.17        29.56 o                         
  -8   4   6         42.75         43.88        14.06 o                         
  -7   4   6       1816.82       1956.64        75.21 o                         
  -6   4   6         15.10          8.26         5.76 o                         
  -5   4   6       4093.70       4157.85        95.26 o                         
  -4   4   6         10.77         13.94         7.42 o                         
  -3   4   6       4638.28       4655.90        88.51 o                         
  -2   4   6       1021.27       1047.14        55.42 o                         
  -1   4   6       6582.36       6493.92        46.95 o                         
   0   4   6        519.86        485.21        16.11 o                         
   1   4   6        265.27        269.71        20.34 o                         
   2   4   6       1248.70       1189.89        30.49 o                         
   3   4   6          0.49          3.86         3.18 o                         
   4   4   6         14.83          9.02         6.00 o                         
   5   4   6         17.14          9.04        11.35 o                         
   6   4   6         11.68         18.10         6.59 o                         
   7   4   6       1071.11       1063.64        41.79 o                         
   8   4   6          0.13         -1.41         6.34 o                         
  -9   5   6        234.92        218.79        28.80 o                         
  -8   5   6        486.51        470.00        40.64 o                         
  -7   5   6         34.61          5.61         7.85 o                         
  -6   5   6       1750.09       1664.48        66.44 o                         
  -5   5   6          9.39         13.66         7.38 o                         
  -4   5   6       1337.75       1329.79        52.09 o                         
  -3   5   6        876.65        905.13        40.70 o                         
  -2   5   6       1979.40       1855.12        32.27 o                         
  -1   5   6       1467.67       1484.74        22.89 o                         
   0   5   6        201.55        177.59        17.04 o                         
   1   5   6        542.73        490.42        18.56 o                         
   2   5   6          5.49          3.96         5.47 o                         
   3   5   6        742.69        751.47        37.75 o                         
   4   5   6        400.48        410.78        20.15 o                         
   5   5   6        603.65        563.07        24.61 o                         
   6   5   6        597.79        638.43        44.96 o                         
   7   5   6        225.33        237.25        20.52 o                         
  -8   6   6        184.75        180.17        25.80 o                         
  -7   6   6         11.27         15.23         8.90 o                         
  -6   6   6         37.71         29.61        10.06 o                         
  -5   6   6        548.58        465.32        33.93 o                         
  -4   6   6        993.03        938.85        45.28 o                         
  -3   6   6        626.87        674.17        36.85 o                         
  -2   6   6        774.50        762.93        45.45 o                         
  -1   6   6        114.15        135.24         7.52 o                         
   0   6   6       1710.06       1639.88        31.82 o                         
   1   6   6        692.50        706.82        23.14 o                         
   2   6   6       1854.72       1813.43        40.30 o                         
   3   6   6         30.97         22.31         7.73 o                         
   4   6   6        418.57        423.24        20.80 o                         
   5   6   6         10.69         11.68         6.37 o                         
   6   6   6        256.78        259.81        29.86 o                         
   7   6   6          2.27         19.22        11.51 o                         
  -7   7   6          1.94          5.06         7.99 o                         
  -6   7   6        910.04        960.96        53.03 o                         
  -5   7   6         47.67         37.24        10.94 o                         
  -4   7   6       1260.25       1241.10        54.48 o                         
  -3   7   6        305.01        333.60        27.59 o                         
  -2   7   6       1646.24       1579.30        37.88 o                         
  -1   7   6         94.19         82.83         7.75 o                         
   0   7   6        416.49        424.90        16.90 o                         
   1   7   6         11.73         12.20         3.63 o                         
   2   7   6          0.34          0.25         3.50 o                         
   3   7   6       1255.11       1121.08        35.57 o                         
   4   7   6        552.73        567.31        37.57 o                         
   5   7   6         18.22         29.30         9.24 o                         
   6   7   6        407.65        452.01        38.87 o                         
  -7   8   6        187.14        203.19        27.34 o                         
  -6   8   6          5.76          7.00         7.50 o                         
  -5   8   6        724.68        742.23        45.89 o                         
  -4   8   6         26.96         29.09         9.46 o                         
  -3   8   6        649.63        646.50        39.63 o                         
  -2   8   6        205.24        237.88        23.71 o                         
  -1   8   6       1819.71       1860.98        41.17 o                         
   0   8   6        148.84        148.66         6.80 o                         
   1   8   6        112.09        108.31        10.02 o                         
   2   8   6        734.89        693.98        26.92 o                         
   3   8   6        218.24        180.12        26.03 o                         
   4   8   6         50.05         79.63        10.32 o                         
   5   8   6         51.41         78.07        16.21 o                         
   6   8   6         25.52          4.04         8.29 o                         
  -7   9   6        173.40        190.69        26.64 o                         
  -6   9   6        539.07        545.71        42.45 o                         
  -5   9   6          0.33         -3.88         6.72 o                         
  -4   9   6        588.58        556.04        39.31 o                         
  -3   9   6         73.07         73.46        14.27 o                         
  -2   9   6        858.39        891.44        47.32 o                         
  -1   9   6       1087.69       1061.73        25.98 o                         
   0   9   6        702.72        697.56        26.66 o                         
   1   9   6        645.34        647.88        37.97 o                         
   2   9   6         56.12         57.34         8.27 o                         
   3   9   6        449.85        464.25        40.96 o                         
   4   9   6         57.17         56.01        10.02 o                         
   5   9   6        815.02        885.42        53.61 o                         
   6   9   6          1.42         -4.23        10.34 o                         
  -6  10   6          4.42          2.80         8.43 o                         
  -5  10   6       1745.68       1813.86        76.24 o                         
  -4  10   6         12.28          9.48         8.14 o                         
  -3  10   6       1581.93       1586.26        67.01 o                         
  -2  10   6         61.42         40.08        10.78 o                         
  -1  10   6        366.28        352.16        30.73 o                         
   0  10   6         22.69         16.17        10.18 o                         
   1  10   6        479.29        470.57        22.36 o                         
   2  10   6         63.30         42.04         8.99 o                         
   3  10   6          2.50          4.47         5.88 o                         
   4  10   6          0.04         -2.36        12.82 o                         
   5  10   6        670.58        679.05        47.76 o                         
  -5  11   6          4.82          9.44         7.96 o                         
  -4  11   6        127.76        136.69        21.67 o                         
  -3  11   6          1.53          7.29         5.68 o                         
  -2  11   6        130.85        139.52        21.79 o                         
  -1  11   6       1080.62       1056.95        55.75 o                         
   0  11   6          0.30         27.07        11.92 o                         
   1  11   6        754.65        731.38        47.62 o                         
   2  11   6        125.56        120.99        12.84 o                         
   3  11   6        855.90        889.39        36.59 o                         
   4  11   6        607.01        542.58        30.63 o                         
   5  11   6        709.52        627.14        46.77 o                         
  -4  12   6        360.83        404.44        37.40 o                         
  -3  12   6         13.64         13.88         9.71 o                         
  -2  12   6        240.43        254.01        28.68 o                         
  -1  12   6        157.37        166.29        23.80 o                         
   0  12   6       1240.57       1252.79        63.74 o                         
   1  12   6         22.97         28.16        10.32 o                         
   2  12   6        831.04        850.06        54.84 o                         
   4  12   6       1187.66       1196.78        62.35 o                         
  -3  13   6          2.93          4.11         7.04 o                         
  -2  13   6        321.36        355.01        35.51 o                         
  -1  13   6         30.24         11.82         7.72 o                         
   0  13   6         59.61         98.72        19.97 o                         
   1  13   6         81.81         75.42        17.64 o                         
  -7   0   7       1699.29       1695.52        79.62 o                         
  -5   0   7       1071.57       1060.42        45.59 o                         
  -3   0   7       1105.68       1018.58        37.25 o                         
  -1   0   7       2567.17       2639.73        28.98 o                         
   1   0   7         97.88         99.12         7.40 o                         
   3   0   7          1.83          3.58         2.94 o                         
   5   0   7       2651.32       2714.30        82.20 o                         
   7   0   7        662.77        652.27        45.48 o                         
  -8   1   7         32.65         38.57         7.58 o                         
  -7   1   7         82.13         80.44        10.00 o                         
  -6   1   7        181.95        178.08        14.60 o                         
  -5   1   7        427.61        412.64        20.43 o                         
  -4   1   7       1343.70       1275.57        21.51 o                         
  -3   1   7       1949.09       1907.41        31.42 o                         
  -2   1   7          3.72          2.97         1.51 o                         
  -1   1   7        205.79        179.95         5.07 o                         
   0   1   7        283.44        280.85         7.43 o                         
   1   1   7       6743.32       6914.69        42.72 o                         
   2   1   7        186.01        215.10         7.07 o                         
   3   1   7       2928.37       3003.60        43.48 o                         
   4   1   7         27.42         37.26        11.12 o                         
   5   1   7        512.37        526.77        35.45 o                         
   6   1   7         47.12         39.55         7.90 o                         
   7   1   7        250.22        231.59        19.41 o                         
   8   1   7         41.58         53.99        15.70 o                         
  -9   2   7        198.15        172.15        23.08 o                         
  -8   2   7        324.71        333.04        22.44 o                         
  -7   2   7        568.51        605.40        29.43 o                         
  -6   2   7        137.20        145.80         9.74 o                         
  -5   2   7       2237.05       2251.54        47.46 o                         
  -4   2   7        206.56        184.87         7.22 o                         
  -3   2   7       1220.92       1230.19        20.85 o                         
  -2   2   7       2961.24       2997.55        22.31 o                         
  -1   2   7       3620.07       3864.07        27.92 o                         
   0   2   7       7157.33       7131.29        57.79 o                         
   1   2   7         92.49         65.41         4.71 o                         
   2   2   7       2927.52       2995.39        27.29 o                         
   3   2   7        434.88        428.53        15.61 o                         
   4   2   7       1455.84       1444.78        31.90 o                         
   5   2   7        635.78        656.91        28.92 o                         
   6   2   7        906.12        922.21        51.45 o                         
   7   2   7        851.45        907.83        54.15 o                         
   8   2   7        143.87        142.89        23.19 o                         
  -9   3   7         43.79         55.04        15.97 o                         
  -8   3   7        974.16        983.78        57.87 o                         
  -7   3   7         76.04         85.36        16.70 o                         
  -6   3   7       1759.63       1782.91        46.70 o                         
  -5   3   7         28.28         17.93         2.49 o                         
  -4   3   7       5803.77       5780.77        40.70 o                         
  -3   3   7          3.73          8.04         2.00 o                         
  -2   3   7       4679.22       4639.85        47.26 o                         
  -1   3   7        124.03         99.62         3.93 o                         
   0   3   7       1714.73       1624.38        31.35 o                         
   1   3   7        109.47        114.75        13.01 o                         
   2   3   7        274.44        273.32         7.06 o                         
   3   3   7        919.09        945.69        27.98 o                         
   4   3   7          1.71          6.68         8.35 o                         
   5   3   7        350.65        292.74        27.47 o                         
   6   3   7        786.93        818.86        49.30 o                         
   7   3   7         20.95         21.01         7.58 o                         
  -9   4   7          2.64          0.87         7.41 o                         
  -8   4   7        182.84        207.00        27.34 o                         
  -7   4   7        600.55        600.25        43.23 o                         
  -6   4   7        464.44        517.41        37.13 o                         
  -5   4   7          3.10          2.14         5.63 o                         
  -4   4   7        108.55        109.65        15.91 o                         
  -3   4   7        148.52        147.14        16.55 o                         
  -2   4   7       1262.31       1222.16        16.81 o                         
  -1   4   7        182.07        175.56         6.44 o                         
   0   4   7       1643.93       1601.37        31.12 o                         
   1   4   7         74.84         59.35        11.00 o                         
   2   4   7       2469.28       2357.57        64.63 o                         
   3   4   7         14.18         16.41         6.75 o                         
   4   4   7       1543.92       1560.03        54.67 o                         
   5   4   7         39.56         39.01         7.51 o                         
   6   4   7       1077.09       1030.56        56.14 o                         
   7   4   7          8.12          4.64         6.86 o                         
  -8   5   7        627.68        641.27        47.81 o                         
  -7   5   7         92.98         82.55        16.54 o                         
  -6   5   7        406.20        473.11        36.50 o                         
  -5   5   7        148.84        111.22        17.00 o                         
  -4   5   7       1425.16       1458.45        56.47 o                         
  -3   5   7       1279.76       1303.40        50.60 o                         
  -2   5   7        524.35        493.77        16.75 o                         
  -1   5   7       2281.40       2188.46        26.61 o                         
   0   5   7        131.83        132.24        15.64 o                         
   1   5   7       1394.16       1349.66        49.63 o                         
   2   5   7        144.85        112.65        10.53 o                         
   3   5   7       2294.34       2186.41        55.46 o                         
   4   5   7         14.06         21.73         8.76 o                         
   5   5   7        549.49        577.19        31.62 o                         
   6   5   7         87.68         72.70        11.45 o                         
   7   5   7         44.06         40.49        14.90 o                         
  -7   6   7       1285.87       1471.79        69.48 o                         
  -6   6   7        134.03        112.98        17.99 o                         
  -5   6   7       1177.45       1187.82        55.53 o                         
  -4   6   7          9.32         25.90         9.44 o                         
  -3   6   7       1128.81       1094.28        48.77 o                         
  -2   6   7        282.94        267.95        12.76 o                         
  -1   6   7        745.49        776.04        15.86 o                         
   0   6   7        183.72        196.50        19.74 o                         
   1   6   7        288.01        268.39        14.97 o                         
   2   6   7         52.30         49.47         7.36 o                         
   3   6   7        339.91        312.34        18.98 o                         
   4   6   7        160.67        167.90        13.87 o                         
   5   6   7         74.15         63.04        10.93 o                         
   6   6   7         57.41         75.15        16.16 o                         
  -7   7   7          7.80          1.18         7.23 o                         
  -6   7   7         26.04         30.27        12.20 o                         
  -5   7   7       1029.24        893.62        49.98 o                         
  -4   7   7         32.67         40.15        11.99 o                         
  -3   7   7       1187.56       1258.22        54.14 o                         
  -2   7   7        993.71       1015.80        47.53 o                         
  -1   7   7       1944.64       1943.21        26.63 o                         
   0   7   7        189.95        193.97        21.13 o                         
   1   7   7       3705.27       3728.59        57.08 o                         
   2   7   7         99.89        109.35        13.34 o                         
   3   7   7       2233.50       2323.94        52.73 o                         
   4   7   7          1.95         10.33         5.26 o                         
   5   7   7        984.87       1006.52        35.72 o                         
   6   7   7         70.62         52.65        14.75 o                         
  -7   8   7        558.55        506.80        43.17 o                         
  -6   8   7        155.52        142.79        21.67 o                         
  -5   8   7        826.25        855.87        50.52 o                         
  -4   8   7         45.25         50.19        13.00 o                         
  -3   8   7       1723.15       1752.01        67.04 o                         
  -2   8   7          3.94         15.96         8.66 o                         
  -1   8   7        174.87        173.58        20.50 o                         
   0   8   7        159.18        159.97        11.15 o                         
   1   8   7        353.88        374.47        18.93 o                         
   2   8   7        247.01        260.12        34.39 o                         
   3   8   7          0.13          3.59         7.11 o                         
   4   8   7        300.08        303.54        21.37 o                         
   5   8   7        281.85        268.85        30.22 o                         
   6   8   7        104.26         96.61        20.09 o                         
  -6   9   7        793.25        823.15        53.23 o                         
  -5   9   7          8.53         13.25         8.98 o                         
  -4   9   7       2008.11       2019.58        76.92 o                         
  -3   9   7         86.59         79.35        15.99 o                         
  -2   9   7       1306.64       1312.09        58.93 o                         
  -1   9   7         75.97         57.09        12.63 o                         
   0   9   7        495.09        460.98        35.02 o                         
   1   9   7       1030.67       1005.30        31.85 o                         
   2   9   7         34.66         26.29         5.89 o                         
   3   9   7        166.60        180.36        21.98 o                         
   4   9   7        369.76        378.95        24.40 o                         
   5   9   7        109.47        100.96        13.77 o                         
  -6  10   7         14.96         22.24        12.36 o                         
  -5  10   7        106.16         79.51        17.83 o                         
  -4  10   7        117.68        132.11        21.13 o                         
  -3  10   7          1.78         -8.71         9.28 o                         
  -2  10   7        598.95        587.32        41.68 o                         
  -1  10   7          0.02         -0.27         6.53 o                         
   0  10   7       2442.50       2417.06        83.63 o                         
   1  10   7         99.60         67.72        14.32 o                         
   2  10   7        487.43        512.22        52.60 o                         
   3  10   7         63.46         52.27        13.34 o                         
   4  10   7       2393.73       2333.44        62.10 o                         
   5  10   7        209.96        167.62        24.37 o                         
  -5  11   7         41.50         55.91        16.27 o                         
  -4  11   7        674.87        727.56        50.46 o                         
  -3  11   7          1.37          7.06         8.25 o                         
  -2  11   7        630.36        671.99        45.29 o                         
  -1  11   7         51.46         65.17        15.62 o                         
   0  11   7        467.74        497.74        39.56 o                         
   1  11   7        404.83        441.78        37.92 o                         
   2  11   7         27.84         39.85        11.97 o                         
   3  11   7        377.08        415.50        25.80 o                         
   4  11   7        142.59        149.55        22.98 o                         
  -3  12   7        255.55        258.78        30.40 o                         
  -2  12   7        311.01        305.33        32.36 o                         
  -1  12   7        163.01        179.34        25.41 o                         
   0  12   7        580.04        643.18        46.72 o                         
   1  12   7          1.94         -3.28         9.04 o                         
   2  12   7        349.29        395.78        38.98 o                         
  -8   0   8         56.94         60.49        15.93 o                         
  -6   0   8         31.49         30.89         9.60 o                         
  -4   0   8       3772.23       3636.88        79.42 o                         
  -2   0   8       1271.99       1212.07        38.27 o                         
   0   0   8       8980.14       9321.24        72.57 o                         
   2   0   8       3636.42       3670.41        43.32 o                         
   4   0   8       1066.87       1034.44        50.60 o                         
   6   0   8        170.87        211.53        26.34 o                         
  -8   1   8        318.60        318.75        18.02 o                         
  -7   1   8          7.03         12.20         5.33 o                         
  -6   1   8        505.96        503.15        24.90 o                         
  -5   1   8          4.11          9.11         6.53 o                         
  -4   1   8       1750.59       1746.41        48.84 o                         
  -3   1   8        325.94        310.71        13.41 o                         
  -2   1   8       1040.24       1018.10        15.34 o                         
  -1   1   8        813.38        859.80        13.68 o                         
   0   1   8        325.06        317.23         9.41 o                         
   1   1   8        573.87        573.11        12.11 o                         
   2   1   8        125.21        137.08         5.93 o                         
   3   1   8         32.20         29.76         4.99 o                         
   4   1   8       1072.64       1131.66        37.20 o                         
   5   1   8         99.81         92.02        11.81 o                         
   6   1   8       1564.90       1651.45        50.33 o                         
   7   1   8        148.31        150.25        20.24 o                         
  -8   2   8         22.41         37.87        11.42 o                         
  -7   2   8        492.93        452.24        25.93 o                         
  -6   2   8        663.46        692.56        20.66 o                         
  -5   2   8       1378.29       1395.98        29.30 o                         
  -4   2   8          0.63         -0.33         2.07 o                         
  -3   2   8       1719.47       1635.05        25.86 o                         
  -2   2   8         34.61         25.84         2.69 o                         
  -1   2   8       1575.54       1513.89        17.59 o                         
   0   2   8        287.18        277.09         8.53 o                         
   1   2   8        374.25        362.22        10.69 o                         
   2   2   8        573.89        566.70        13.50 o                         
   3   2   8        103.54        101.63         7.41 o                         
   4   2   8        657.97        657.77        33.08 o                         
   5   2   8        451.29        421.76        24.28 o                         
   6   2   8         43.21         35.97        11.91 o                         
   7   2   8        215.32        261.90        30.99 o                         
  -9   3   8        288.19        245.69        28.90 o                         
  -8   3   8         26.62         40.68        14.87 o                         
  -7   3   8        522.83        429.52        36.73 o                         
  -6   3   8        438.33        419.43        26.37 o                         
  -5   3   8        207.99        195.38         7.91 o                         
  -4   3   8        234.65        224.88         6.54 o                         
  -3   3   8        134.22        145.71         6.61 o                         
  -2   3   8        228.69        255.92         7.56 o                         
  -1   3   8        895.14        898.16        12.67 o                         
   0   3   8       1070.42       1138.04        17.32 o                         
   1   3   8       2567.21       2359.87        19.61 o                         
   2   3   8        309.68        340.48         8.18 o                         
   3   3   8        531.63        536.11        24.42 o                         
   4   3   8         12.72         12.95         5.37 o                         
   5   3   8       1740.04       1663.63        68.69 o                         
   6   3   8         17.04         26.73         9.64 o                         
   7   3   8        259.35        277.09        32.23 o                         
  -9   4   8        367.06        314.25        33.89 o                         
  -8   4   8        219.83        163.58        25.24 o                         
  -7   4   8        367.38        443.27        37.95 o                         
  -6   4   8          3.43         -2.21         5.93 o                         
  -5   4   8        591.07        606.94        38.91 o                         
  -4   4   8         96.85         86.39         6.53 o                         
  -3   4   8       2168.18       2219.35        40.35 o                         
  -2   4   8        241.62        216.87        10.87 o                         
  -1   4   8        201.45        182.05         6.95 o                         
   0   4   8         23.98         27.32         8.62 o                         
   1   4   8         45.90         51.76        10.07 o                         
   2   4   8       1259.14       1273.97        49.29 o                         
   3   4   8         54.89         53.15         7.80 o                         
   4   4   8         60.27         58.01        19.32 o                         
   5   4   8        228.14        244.57        17.91 o                         
   6   4   8        202.78        215.39        26.78 o                         
   7   4   8        404.33        394.03        38.36 o                         
  -7   5   8          0.74          1.65         5.60 o                         
  -6   5   8        715.98        703.08        45.65 o                         
  -5   5   8        350.37        309.76        28.48 o                         
  -4   5   8          6.84         13.00         7.36 o                         
  -3   5   8        615.32        547.28        34.06 o                         
  -2   5   8        758.26        696.96        20.04 o                         
  -1   5   8       1029.69        985.00        24.75 o                         
   0   5   8         55.56         53.32        10.61 o                         
   1   5   8       2551.86       2538.06        70.80 o                         
   2   5   8        106.48        101.99        15.04 o                         
   3   5   8        859.08        929.60        46.81 o                         
   4   5   8          9.45          7.18         5.41 o                         
   5   5   8       1446.17       1438.94        43.48 o                         
   6   5   8        511.05        527.06        42.53 o                         
  -7   6   8          5.60          5.68         4.76 o                         
  -6   6   8          1.55         -0.62         7.05 o                         
  -5   6   8         67.08         87.86        16.48 o                         
  -4   6   8         19.31         29.84         9.27 o                         
  -3   6   8         20.29         12.62         6.22 o                         
  -2   6   8       1995.29       1860.95        63.84 o                         
  -1   6   8        131.40        115.44        16.02 o                         
   0   6   8        288.71        293.50        25.18 o                         
   1   6   8        396.53        355.99        28.33 o                         
   2   6   8       3462.01       3465.09        89.36 o                         
   3   6   8         58.26         35.70        10.40 o                         
   4   6   8       1577.30       1626.96        37.33 o                         
   5   6   8          2.20          0.06         5.42 o                         
   6   6   8        219.52        201.67        26.89 o                         
  -7   7   8         71.44         52.29        14.01 o                         
  -6   7   8       1549.81       1577.58        71.36 o                         
  -5   7   8          0.18         -2.55         8.59 o                         
  -4   7   8        384.32        402.59        32.82 o                         
  -3   7   8         16.64          6.02         6.16 o                         
  -2   7   8         42.47         42.74        10.83 o                         
  -1   7   8        383.85        394.27        30.58 o                         
   0   7   8        179.78        165.89        20.30 o                         
   1   7   8        291.25        267.64        26.03 o                         
   2   7   8        175.82        145.04        19.57 o                         
   3   7   8        190.23        175.00        15.13 o                         
   4   7   8        227.24        195.06        14.71 o                         
   5   7   8        137.12        135.18        11.65 o                         
   6   7   8        320.84        379.52        37.62 o                         
  -6   8   8          9.16          4.04         7.09 o                         
  -5   8   8        391.44        387.07        35.08 o                         
  -4   8   8         47.40         66.54        15.68 o                         
  -3   8   8       1214.39       1271.37        58.67 o                         
  -2   8   8        203.42        212.40        24.26 o                         
  -1   8   8         46.81         51.37        12.38 o                         
   0   8   8        696.17        676.68        42.25 o                         
   1   8   8          0.93          0.39         5.42 o                         
   2   8   8        670.26        717.04        29.04 o                         
   3   8   8         64.67         46.13         8.48 o                         
   4   8   8        613.19        634.04        31.27 o                         
   5   8   8        148.70        130.32        27.03 o                         
  -6   9   8         21.47         11.30         7.99 o                         
  -5   9   8         50.70         66.61        16.25 o                         
  -4   9   8         56.44         74.33        16.17 o                         
  -3   9   8          6.19          4.97         8.44 o                         
  -2   9   8          6.89          5.61         7.56 o                         
  -1   9   8        892.38        915.99        50.86 o                         
   0   9   8        154.00        153.18        21.41 o                         
   1   9   8        967.77       1011.26        54.45 o                         
   2   9   8          4.30          7.13         8.82 o                         
   3   9   8       1213.77       1227.74        41.56 o                         
   4   9   8         42.77         39.15         8.33 o                         
   5   9   8        269.69        264.73        30.56 o                         
  -5  10   8        788.51        888.37        56.86 o                         
  -4  10   8         30.18         36.46        12.21 o                         
  -3  10   8       1767.16       1852.62        76.80 o                         
  -2  10   8        268.36        290.89        30.06 o                         
  -1  10   8        752.66        815.02        49.68 o                         
   0  10   8          5.35         -1.00         7.20 o                         
   1  10   8         39.40         44.75        13.74 o                         
   2  10   8         67.75         47.20        13.83 o                         
   3  10   8         19.65         15.45         7.02 o                         
   4  10   8         11.67          4.76         5.65 o                         
   5  10   8        124.20        100.01        20.27 o                         
  -4  11   8        561.39        594.51        46.28 o                         
  -3  11   8         56.51         48.41        14.52 o                         
  -2  11   8        113.84        100.61        18.84 o                         
  -1  11   8        826.07        861.17        53.72 o                         
   0  11   8        162.81        125.94        21.21 o                         
   1  11   8        443.85        419.09        37.99 o                         
   2  11   8        170.65        226.61        29.12 o                         
  -2  12   8        206.37        216.68        28.27 o                         
  -1  12   8         46.08         63.08        16.29 o                         
   0  12   8        765.99        819.27        54.49 o                         
  -7   0   9         55.26         60.21        15.54 o                         
  -5   0   9       6021.63       5961.00       113.35 o                         
  -3   0   9       1334.78       1271.68        44.59 o                         
  -1   0   9       1892.64       1955.20        30.18 o                         
   1   0   9       1024.45       1056.54        35.07 o                         
   3   0   9         13.74         25.38         4.67 o                         
   5   0   9        908.28        939.34        53.49 o                         
   7   0   9         55.78         55.37        14.56 o                         
  -8   1   9         88.67        102.90        13.86 o                         
  -7   1   9        153.35        159.86        15.68 o                         
  -6   1   9         16.16         28.73         6.51 o                         
  -5   1   9          6.09          9.94         4.94 o                         
  -4   1   9        120.52        125.06        10.92 o                         
  -3   1   9         97.51        100.41         9.05 o                         
  -2   1   9        990.22        930.38        17.66 o                         
  -1   1   9       1263.43       1286.73        17.91 o                         
   0   1   9        112.31        107.93         5.49 o                         
   1   1   9       1517.49       1600.26        20.07 o                         
   2   1   9          4.57          8.92         1.93 o                         
   3   1   9        518.95        508.42        13.79 o                         
   4   1   9        126.99        118.66        13.22 o                         
   5   1   9        233.39        256.72        26.45 o                         
   6   1   9        289.00        281.61        21.93 o                         
   7   1   9          3.14         -3.61        10.92 o                         
  -8   2   9        133.25        108.45        17.47 o                         
  -7   2   9         49.99         40.92         8.44 o                         
  -6   2   9        639.52        616.99        28.33 o                         
  -5   2   9        839.64        833.00        22.64 o                         
  -4   2   9        240.58        216.12        13.18 o                         
  -3   2   9        184.40        162.61         7.95 o                         
  -2   2   9         40.58         50.44         3.76 o                         
  -1   2   9       1605.84       1655.07        27.88 o                         
   0   2   9        560.07        513.42        12.42 o                         
   1   2   9          0.92          4.33         1.85 o                         
   2   2   9       1036.49       1021.41        22.66 o                         
   3   2   9         92.04         76.15         6.35 o                         
   4   2   9        235.90        240.84        17.89 o                         
   5   2   9        151.50        180.71        23.38 o                         
   6   2   9        784.58        901.11        55.65 o                         
  -8   3   9        447.83        534.86        44.39 o                         
  -7   3   9         47.97         58.43        14.44 o                         
  -6   3   9        476.40        528.37        26.43 o                         
  -5   3   9        184.52        187.30        13.94 o                         
  -4   3   9       1391.09       1447.54        24.20 o                         
  -3   3   9        362.59        331.63        10.54 o                         
  -2   3   9       3913.57       3880.59        54.12 o                         
  -1   3   9          9.45         11.91         1.77 o                         
   0   3   9       1039.17       1005.06        25.49 o                         
   1   3   9         66.01         53.78         3.53 o                         
   2   3   9        175.36        152.18        10.35 o                         
   3   3   9        261.22        234.16        13.47 o                         
   4   3   9          9.52          5.45         4.10 o                         
   5   3   9         30.35         37.07        12.86 o                         
   6   3   9        273.91        299.82        32.60 o                         
  -7   4   9        168.07        165.18        23.66 o                         
  -6   4   9        736.92        756.65        47.24 o                         
  -5   4   9         80.44         87.34        15.94 o                         
  -4   4   9        192.58        175.44        13.39 o                         
  -3   4   9        672.88        652.28        20.53 o                         
  -2   4   9         16.86         19.99         2.44 o                         
  -1   4   9          1.48          1.60         1.31 o                         
   0   4   9        870.76        858.36        39.93 o                         
   1   4   9       1111.75       1090.86        45.93 o                         
   2   4   9        545.55        534.70        33.46 o                         
   3   4   9         22.96         15.55         3.99 o                         
   4   4   9       1459.78       1455.21        35.51 o                         
   5   4   9        154.09        152.70        15.10 o                         
   6   4   9        371.69        406.93        38.21 o                         
  -7   5   9        284.35        301.42        32.34 o                         
  -6   5   9        557.76        566.61        41.59 o                         
  -5   5   9         56.96         37.93        10.75 o                         
  -4   5   9        656.30        658.39        40.08 o                         
  -3   5   9          1.84          3.37         5.79 o                         
  -2   5   9        352.68        287.35        24.67 o                         
  -1   5   9          1.81          2.83         4.85 o                         
   0   5   9        537.20        494.54        32.54 o                         
   1   5   9        645.76        677.45        38.16 o                         
   2   5   9         29.57         12.55         7.32 o                         
   3   5   9        641.41        699.18        29.51 o                         
   4   5   9        134.83        128.08        11.16 o                         
   5   5   9        596.55        629.56        30.44 o                         
   6   5   9         29.28         34.99        12.66 o                         
  -7   6   9        683.23        753.10        51.98 o                         
  -6   6   9          1.78          7.44         6.89 o                         
  -5   6   9        117.59        135.39        20.22 o                         
  -4   6   9          6.82          1.90         5.66 o                         
  -3   6   9        265.70        252.47        24.91 o                         
  -2   6   9         40.37         39.27        10.77 o                         
  -1   6   9         11.25          4.05         5.81 o                         
   0   6   9        288.34        314.15        26.91 o                         
   1   6   9          9.26         23.37         9.90 o                         
   2   6   9         40.03         51.70        10.57 o                         
   3   6   9        304.77        277.57        27.40 o                         
   4   6   9         16.09         18.09         5.53 o                         
   5   6   9        355.59        318.45        18.22 o                         
  -6   7   9         84.01         83.92        17.29 o                         
  -5   7   9         20.35         19.42         8.61 o                         
  -4   7   9        212.13        251.91        27.01 o                         
  -3   7   9         13.56         22.57         8.45 o                         
  -2   7   9        267.08        252.91        25.61 o                         
  -1   7   9        400.72        408.00        32.47 o                         
   0   7   9         69.48         67.73        14.31 o                         
   1   7   9        651.32        737.82        43.55 o                         
   2   7   9         10.24          0.19         6.28 o                         
   3   7   9       1549.47       1678.77        70.27 o                         
   4   7   9          3.86          8.36         5.66 o                         
   5   7   9        459.16        486.69        27.36 o                         
  -6   8   9         62.88         93.96        20.14 o                         
  -5   8   9        743.72        803.39        51.31 o                         
  -4   8   9         40.99         49.69        14.13 o                         
  -3   8   9        197.97        249.38        27.59 o                         
  -2   8   9        481.63        472.39        36.51 o                         
  -1   8   9        150.27        165.88        21.66 o                         
   0   8   9        802.70        823.79        47.93 o                         
   1   8   9        348.62        385.23        33.14 o                         
   2   8   9        674.92        672.92        44.72 o                         
   3   8   9        210.48        192.14        25.71 o                         
   4   8   9        203.32        183.16        21.80 o                         
  -5   9   9         50.12         48.24        12.92 o                         
  -4   9   9       1785.16       1808.94        76.98 o                         
  -3   9   9        254.85        270.87        29.37 o                         
  -2   9   9       1496.28       1427.79        65.63 o                         
  -1   9   9          0.41         -4.11         7.14 o                         
   0   9   9        185.30        170.99        23.15 o                         
   1   9   9         51.68         44.45        14.33 o                         
   2   9   9        248.32        276.35        30.10 o                         
   3   9   9         69.38         86.21        17.69 o                         
   4   9   9          1.70          0.63         9.05 o                         
  -4  10   9        108.51         97.27        18.25 o                         
  -3  10   9         16.06         36.94        13.55 o                         
  -2  10   9        139.42        132.43        21.38 o                         
  -1  10   9         16.63         14.35         8.10 o                         
   0  10   9        714.97        655.66        46.19 o                         
   1  10   9         25.59         46.56        15.10 o                         
   2  10   9        905.20       1102.34        62.15 o                         
   3  10   9          1.13         -7.31        10.50 o                         
   4  10   9        102.93        104.72        18.97 o                         
  -3  11   9          1.45          4.44         8.56 o                         
  -2  11   9        593.35        561.90        44.69 o                         
  -1  11   9        210.38        204.85        27.56 o                         
   0  11   9         25.12         24.99        10.66 o                         
   1  11   9         78.79        105.09        20.13 o                         
  -8   0  10        533.01        608.73        46.80 o                         
  -6   0  10        265.94        353.19        31.10 o                         
  -4   0  10        407.62        340.85        26.09 o                         
  -2   0  10        417.26        442.56        25.34 o                         
   0   0  10       3204.04       3244.79        41.66 o                         
   2   0  10        925.00        942.13        31.71 o                         
   4   0  10       2365.79       2437.28        51.96 o                         
   6   0  10        361.85        326.69        34.88 o                         
  -8   1  10        186.03        175.32        18.28 o                         
  -7   1  10         50.81         52.35         9.32 o                         
  -6   1  10        980.85        966.76        35.88 o                         
  -5   1  10        270.36        286.41        18.36 o                         
  -4   1  10       1688.98       1748.36        50.89 o                         
  -3   1  10         20.01         19.37         3.86 o                         
  -2   1  10        809.65        834.45        17.71 o                         
  -1   1  10        464.23        498.02        13.45 o                         
   0   1  10        561.48        595.26        13.66 o                         
   1   1  10       2000.73       2023.95        31.89 o                         
   2   1  10        116.04        119.67         6.21 o                         
   3   1  10        250.82        247.34         9.91 o                         
   4   1  10        369.30        372.83        18.05 o                         
   5   1  10        667.32        680.63        33.73 o                         
   6   1  10         19.71         33.56        11.34 o                         
  -8   2  10        217.48        235.91        29.13 o                         
  -7   2  10        459.32        602.46        30.73 o                         
  -6   2  10        440.38        454.50        24.89 o                         
  -5   2  10       1902.21       1922.51        35.97 o                         
  -4   2  10        291.51        258.23        12.80 o                         
  -3   2  10       5353.99       5393.90        64.09 o                         
  -2   2  10          1.36          0.50         2.09 o                         
  -1   2  10       1614.87       1558.06        20.68 o                         
   0   2  10       1258.57       1287.13        20.89 o                         
   1   2  10        816.69        873.91        16.14 o                         
   2   2  10         72.85         76.98         7.46 o                         
   3   2  10        273.59        260.92        14.42 o                         
   4   2  10        797.56        801.12        26.39 o                         
   5   2  10        159.11        142.34        21.73 o                         
   6   2  10         25.96         23.96        11.24 o                         
  -7   3  10        354.53        358.50        24.01 o                         
  -6   3  10          0.42          2.91         3.71 o                         
  -5   3  10        374.37        356.38        15.30 o                         
  -4   3  10         83.55         93.11         7.66 o                         
  -3   3  10         13.68         17.28         2.76 o                         
  -2   3  10         75.69         72.74         5.27 o                         
  -1   3  10        246.72        230.29         8.75 o                         
   0   3  10          3.89          4.23         2.66 o                         
   1   3  10       1177.43       1186.67        34.39 o                         
   2   3  10        312.30        309.52        15.39 o                         
   3   3  10       1299.15       1289.82        32.38 o                         
   4   3  10        113.33        109.94        11.02 o                         
   5   3  10        930.21        931.59        37.59 o                         
  -7   4  10        634.48        718.14        49.86 o                         
  -6   4  10         25.11         39.01        11.94 o                         
  -5   4  10        841.33        827.25        31.26 o                         
  -4   4  10        403.86        370.73        22.84 o                         
  -3   4  10        979.48       1001.15        30.50 o                         
  -2   4  10         72.86         69.90         7.76 o                         
  -1   4  10       4087.32       3983.56        60.68 o                         
   0   4  10        532.43        561.65        23.73 o                         
   1   4  10        168.53        158.19        13.34 o                         
   2   4  10          1.15          3.21         3.30 o                         
   3   4  10        303.11        291.45        15.97 o                         
   4   4  10          4.60          8.32         4.17 o                         
   5   4  10          3.61          7.77         4.63 o                         
  -7   5  10         85.33         99.05        19.27 o                         
  -6   5  10        302.65        295.05        31.10 o                         
  -5   5  10        428.43        411.94        34.46 o                         
  -4   5  10        648.36        660.31        42.00 o                         
  -3   5  10         78.15         78.74         8.41 o                         
  -2   5  10        620.83        598.97        37.38 o                         
  -1   5  10        878.73        922.17        45.49 o                         
   0   5  10        794.25        839.73        43.20 o                         
   1   5  10        461.05        474.89        33.36 o                         
   2   5  10        206.34        170.15        20.89 o                         
   3   5  10       1394.27       1352.60        35.07 o                         
   4   5  10        153.19        176.00        13.48 o                         
   5   5  10        240.44        232.94        15.82 o                         
   6   5  10         76.97         61.56        16.00 o                         
  -6   6  10         29.85         59.39        15.58 o                         
  -5   6  10        117.58        123.60        19.92 o                         
  -4   6  10         89.07         90.17        16.52 o                         
  -3   6  10          0.48          0.05         4.74 o                         
  -2   6  10        408.47        385.85        31.59 o                         
  -1   6  10        331.99        310.84        28.10 o                         
   0   6  10       1053.51       1101.73        51.99 o                         
   1   6  10         10.69          5.84         7.72 o                         
   2   6  10       1970.96       2155.76        75.56 o                         
   3   6  10         10.85          7.79         6.84 o                         
   4   6  10        963.15        996.83        32.04 o                         
   5   6  10         44.81         49.56        19.77 o                         
  -6   7  10       1118.34       1206.47        65.34 o                         
  -5   7  10         14.72          4.68         5.42 o                         
  -4   7  10       1980.71       2065.25        79.35 o                         
  -3   7  10        292.06        288.83        28.61 o                         
  -2   7  10       1094.78       1079.12        54.36 o                         
  -1   7  10        163.13        116.07        18.28 o                         
   0   7  10        907.14        882.07        48.86 o                         
   1   7  10        128.06        120.85        18.60 o                         
   2   7  10        399.47        402.57        34.11 o                         
   3   7  10        139.14        141.03        21.48 o                         
   4   7  10          2.87          6.81         6.01 o                         
   5   7  10          0.50          2.60         8.74 o                         
  -5   8  10        307.13        352.40        34.73 o                         
  -4   8  10        163.74        167.07        23.57 o                         
  -3   8  10        510.00        543.84        41.19 o                         
  -2   8  10         15.16         24.49         9.68 o                         
  -1   8  10        238.35        269.36        28.84 o                         
   0   8  10         41.69         49.04        12.81 o                         
   1   8  10         22.77         45.90        13.51 o                         
   2   8  10        707.05        773.32        49.51 o                         
   3   8  10         13.15          8.08         4.84 o                         
   4   8  10        200.33        212.92        18.83 o                         
  -4   9  10        240.00        251.35        29.81 o                         
  -3   9  10          8.72         16.89        10.59 o                         
  -2   9  10        195.63        227.86        27.14 o                         
  -1   9  10        521.18        510.62        40.13 o                         
   0   9  10        224.14        266.53        29.58 o                         
   1   9  10        481.88        482.81        40.34 o                         
   2   9  10         24.46         24.37        10.46 o                         
   3   9  10        237.04        229.50        29.21 o                         
   4   9  10         23.33         24.20        11.66 o                         
  -3  10  10       1118.19       1246.95        66.96 o                         
  -2  10  10         12.54          5.22         8.29 o                         
  -1  10  10        745.23        775.86        52.10 o                         
   0  10  10         93.40         88.64        19.46 o                         
   1  10  10        340.12        356.24        36.00 o                         
  -7   0  11        571.28        614.66        44.00 o                         
  -5   0  11       1189.41       1118.56        52.00 o                         
  -3   0  11       1469.19       1576.31        53.14 o                         
  -1   0  11        124.73        130.79        10.83 o                         
   1   0  11        126.97        125.52         9.16 o                         
   3   0  11         40.84         33.00        12.73 o                         
   5   0  11        999.92       1132.98        63.58 o                         
  -8   1  11          8.73         18.69        11.51 o                         
  -7   1  11        432.22        489.22        28.27 o                         
  -6   1  11        335.85        338.24        21.93 o                         
  -5   1  11        124.66        108.24        11.70 o                         
  -4   1  11       1154.35       1116.87        27.63 o                         
  -3   1  11        327.63        312.51        14.03 o                         
  -2   1  11        135.16        154.32         8.05 o                         
  -1   1  11        545.20        550.36        15.01 o                         
   0   1  11        460.05        460.46        12.69 o                         
   1   1  11       1601.42       1644.70        22.54 o                         
   2   1  11          7.02         11.39         3.96 o                         
   3   1  11       2035.23       2071.77        36.09 o                         
   4   1  11        165.34        164.02        12.37 o                         
   5   1  11        756.52        829.41        38.58 o                         
  -8   2  11        397.54        404.28        38.49 o                         
  -7   2  11        127.35        139.58        15.99 o                         
  -6   2  11         17.04         36.26         8.28 o                         
  -5   2  11        412.24        415.97        17.48 o                         
  -4   2  11        480.50        476.52        20.05 o                         
  -3   2  11         16.20         31.21         4.74 o                         
  -2   2  11         36.64         38.35         4.17 o                         
  -1   2  11        147.82        156.73         7.98 o                         
   0   2  11       1863.70       1778.84        34.77 o                         
   1   2  11          4.74          6.52         3.27 o                         
   2   2  11        327.73        342.04        18.80 o                         
   3   2  11         17.48         18.21         4.08 o                         
   4   2  11       1338.91       1315.22        34.88 o                         
   5   2  11         86.57         70.94        14.01 o                         
  -7   3  11         29.55         30.38         8.06 o                         
  -6   3  11       1095.26       1207.90        41.29 o                         
  -5   3  11         33.09         37.64         7.51 o                         
  -4   3  11       1288.79       1296.65        29.49 o                         
  -3   3  11          3.53          3.12         2.77 o                         
  -2   3  11       2189.15       2232.93        48.89 o                         
  -1   3  11        186.44        161.45        10.65 o                         
   0   3  11       1281.33       1300.05        36.41 o                         
   1   3  11        257.87        273.86        14.68 o                         
   2   3  11        138.04        142.56        11.12 o                         
   3   3  11          5.64          6.25         3.88 o                         
   4   3  11         17.22         16.32         5.78 o                         
   5   3  11         11.66          5.37         5.00 o                         
  -7   4  11         49.94         53.87        14.06 o                         
  -6   4  11        110.78         99.76        18.91 o                         
  -5   4  11          7.43          6.65         5.45 o                         
  -4   4  11         16.52         12.40         4.30 o                         
  -3   4  11        778.39        786.26        26.18 o                         
  -2   4  11        779.27        835.31        33.95 o                         
  -1   4  11         14.44         10.06         5.28 o                         
   0   4  11       1262.78       1210.47        36.20 o                         
   1   4  11        194.86        202.85        15.68 o                         
   2   4  11       1753.30       1716.53        38.70 o                         
   3   4  11          8.40         14.77         4.45 o                         
   4   4  11       1190.94       1198.01        34.77 o                         
   5   4  11          1.18          4.56        10.65 o                         
   6   4  11        429.17        389.92        37.05 o                         
  -6   5  11        341.82        332.77        33.61 o                         
  -5   5  11          7.80         -1.90         6.29 o                         
  -4   5  11        133.21        128.60        19.58 o                         
  -3   5  11         57.48         49.51         7.00 o                         
  -2   5  11       1821.02       1845.51        43.36 o                         
  -1   5  11         75.69         73.23        11.56 o                         
   0   5  11        344.29        317.87        19.37 o                         
   1   5  11        417.64        384.93        22.36 o                         
   2   5  11          7.95          4.66         5.89 o                         
   3   5  11        506.24        499.29        22.16 o                         
   4   5  11          1.72          4.28         4.23 o                         
   5   5  11        407.14        414.21        26.32 o                         
  -6   6  11         15.14         17.53         8.84 o                         
  -5   6  11        539.04        548.76        42.52 o                         
  -4   6  11         13.82         13.56         7.85 o                         
  -3   6  11       1264.71       1333.30        61.46 o                         
  -2   6  11        157.89        139.68        19.54 o                         
  -1   6  11        546.07        575.36        39.01 o                         
   0   6  11        326.82        390.00        32.05 o                         
   1   6  11       1046.23       1039.09        53.40 o                         
   2   6  11        424.61        399.82        34.15 o                         
   3   6  11         28.49         46.96         9.17 o                         
   4   6  11        199.31        200.00        14.95 o                         
   5   6  11        118.66        109.37        14.31 o                         
  -5   7  11          9.87          6.06         8.70 o                         
  -4   7  11         44.51         77.63        17.09 o                         
  -3   7  11        175.74        176.52        23.49 o                         
  -2   7  11         62.27         42.35        11.35 o                         
  -1   7  11        527.37        484.01        37.55 o                         
   0   7  11         36.09         18.51         8.26 o                         
   1   7  11       1091.29       1262.65        60.91 o                         
   2   7  11          4.65          8.54         8.66 o                         
   3   7  11        547.25        531.20        29.26 o                         
   4   7  11         17.30         13.10         6.42 o                         
  -4   8  11         41.90         25.01        11.79 o                         
  -3   8  11        964.53        986.83        56.70 o                         
  -2   8  11        581.80        548.40        41.99 o                         
  -1   8  11        350.94        335.07        32.22 o                         
   0   8  11        565.96        624.10        44.11 o                         
   1   8  11        610.39        574.62        43.35 o                         
   2   8  11        749.10        728.75        49.89 o                         
   3   8  11        104.95        132.81        21.03 o                         
   4   8  11        194.83        186.92        25.98 o                         
  -3   9  11         58.48         72.02        17.44 o                         
  -2   9  11        556.36        585.59        44.67 o                         
  -1   9  11         36.23         22.30        11.21 o                         
   0   9  11        596.71        524.46        42.11 o                         
   1   9  11        189.58        229.27        28.39 o                         
   2   9  11         12.54         46.33        13.01 o                         
  -1  10  11          0.06         -3.47         8.05 o                         
  -6   0  12        376.84        395.29        33.79 o                         
  -4   0  12          4.32          9.36         4.58 o                         
  -2   0  12        187.42        155.61        13.94 o                         
   0   0  12        999.48       1021.30        26.10 o                         
   2   0  12        561.75        607.63        63.55 o                         
   4   0  12        906.05        916.29        56.74 o                         
  -7   1  12         41.08         55.95        10.71 o                         
  -6   1  12        513.99        517.52        27.74 o                         
  -5   1  12         20.38         15.85         4.26 o                         
  -4   1  12        663.14        743.11        24.36 o                         
  -3   1  12          2.17          3.79         2.91 o                         
  -2   1  12        273.20        283.41        13.48 o                         
  -1   1  12        670.26        621.61        15.43 o                         
   0   1  12          2.79          7.36         3.87 o                         
   1   1  12        571.99        565.96        18.28 o                         
   2   1  12        479.59        476.94        15.75 o                         
   3   1  12       1007.70        990.16        32.53 o                         
   4   1  12        205.89        178.87        18.12 o                         
  -7   2  12         93.58        111.54        18.08 o                         
  -6   2  12        137.23        137.15        14.66 o                         
  -5   2  12        447.13        412.84        18.17 o                         
  -4   2  12          0.10          2.46         3.11 o                         
  -3   2  12        548.12        552.89        24.74 o                         
  -2   2  12          1.78          7.91         2.72 o                         
  -1   2  12        600.43        603.30        20.83 o                         
   0   2  12         86.83         63.57         6.61 o                         
   1   2  12         94.78         75.26         8.92 o                         
   2   2  12          5.86          7.10         4.36 o                         
   3   2  12         75.28         70.94        10.28 o                         
   4   2  12        132.40        122.34        15.01 o                         
  -7   3  12        418.12        445.88        38.05 o                         
  -6   3  12         49.94         52.64        10.02 o                         
  -5   3  12         69.11         76.50        15.10 o                         
  -4   3  12        303.21        257.78        13.74 o                         
  -3   3  12        131.54        137.62        13.08 o                         
  -2   3  12         58.42         54.36         7.52 o                         
  -1   3  12        580.59        582.29        20.90 o                         
   0   3  12         13.63         19.46         5.49 o                         
   1   3  12        435.44        419.20        18.99 o                         
   2   3  12         84.11         85.21         9.20 o                         
   3   3  12        671.38        677.40        25.54 o                         
   4   3  12         14.42         14.07         6.94 o                         
  -6   4  12         17.43         32.97        13.07 o                         
  -5   4  12        323.09        317.85        31.62 o                         
  -4   4  12        103.25         86.01        16.63 o                         
  -3   4  12       1539.73       1547.18        63.13 o                         
  -2   4  12          5.55         10.90         6.85 o                         
  -1   4  12        919.85        902.65        31.96 o                         
   0   4  12         90.38         86.15        10.02 o                         
   1   4  12        434.48        424.66        23.19 o                         
   2   4  12        142.39        150.86        14.87 o                         
   3   4  12          7.71         10.88         4.44 o                         
   4   4  12          2.60         -0.40         4.93 o                         
   5   4  12         28.24         34.98         8.58 o                         
  -6   5  12        240.86        252.71        30.47 o                         
  -5   5  12          0.33         -2.89         6.17 o                         
  -4   5  12        174.70        177.14        23.88 o                         
  -3   5  12         29.10         32.55        11.01 o                         
  -2   5  12        151.50        141.64        12.84 o                         
  -1   5  12        388.18        380.54        27.39 o                         
   0   5  12        349.29        334.33        20.74 o                         
   1   5  12        518.03        542.83        27.23 o                         
   2   5  12          0.54         -2.28         3.74 o                         
   3   5  12        287.14        270.80        17.07 o                         
   4   5  12         10.47         14.03        15.61 o                         
   5   5  12         97.86         89.59        12.82 o                         
  -5   6  12         75.06        100.82        20.38 o                         
  -4   6  12         15.85         15.74         8.51 o                         
  -3   6  12        176.76        215.80        25.61 o                         
  -2   6  12       1207.58       1260.25        38.73 o                         
  -1   6  12        116.41        107.81        12.03 o                         
   0   6  12        225.77        235.75        25.02 o                         
   1   6  12         45.45         19.19         5.56 o                         
   2   6  12       1664.23       1733.07        52.04 o                         
   3   6  12          8.78          6.15         4.01 o                         
   4   6  12        801.86        806.48        52.48 o                         
   5   6  12        157.49        170.69        25.41 o                         
  -4   7  12        270.51        270.97        32.00 o                         
  -3   7  12         87.06         81.88        16.85 o                         
  -2   7  12        797.13        836.92        51.31 o                         
  -1   7  12          1.13          4.77         8.18 o                         
   0   7  12        385.98        403.76        35.41 o                         
   1   7  12        114.81         97.04        18.33 o                         
   2   7  12         12.78         17.69         7.23 o                         
   3   7  12         15.06          8.09         9.44 o                         
   4   7  12         15.18          3.86         8.44 o                         
  -3   8  12        711.41        721.44        49.97 o                         
  -2   8  12         77.84         78.57        18.63 o                         
  -1   8  12        644.92        682.71        48.21 o                         
   0   8  12         14.16         33.01        11.42 o                         
   1   8  12        303.98        321.96        33.11 o                         
   2   8  12        412.29        445.74        40.10 o                         
   3   8  12         50.64         48.60        12.89 o                         
  -2   9  12        110.09        150.47        24.16 o                         
  -1   9  12         20.27         31.36        11.31 o                         
   0   9  12          0.41          0.88         8.73 o                         
  -7   0  13          7.39         -9.42         9.42 o                         
  -5   0  13        888.68        825.72        46.62 o                         
  -3   0  13        201.82        220.03        16.30 o                         
  -1   0  13        615.85        648.21        25.95 o                         
   1   0  13       1209.23       1259.02        43.33 o                         
   3   0  13         81.15         85.52        18.48 o                         
  -7   1  13        202.07        200.95        18.94 o                         
  -6   1  13         60.79         63.68        10.81 o                         
  -5   1  13        297.92        305.14        16.48 o                         
  -4   1  13        459.09        452.91        19.19 o                         
  -3   1  13        106.70         89.09         8.40 o                         
  -2   1  13        653.64        663.82        23.38 o                         
  -1   1  13        155.71        141.76         9.31 o                         
   0   1  13        200.16        179.16        10.64 o                         
   1   1  13         17.19         15.89         8.32 o                         
   2   1  13        437.08        442.71        26.91 o                         
   3   1  13        715.90        703.83        54.60 o                         
  -7   2  13        347.14        371.22        35.24 o                         
  -6   2  13        202.72        185.97        17.16 o                         
  -5   2  13        303.08        350.45        21.76 o                         
  -4   2  13         86.27         78.41        10.47 o                         
  -3   2  13        304.54        327.09        20.21 o                         
  -2   2  13          3.30         -3.43         3.43 o                         
  -1   2  13        676.52        662.53        20.38 o                         
   0   2  13        839.33        807.27        22.96 o                         
   1   2  13        118.33        123.34        10.51 o                         
   2   2  13       1126.13       1117.53        42.27 o                         
   3   2  13        205.38        218.82        19.58 o                         
  -6   3  13        467.74        510.01        41.28 o                         
  -5   3  13          1.13         -2.21         5.65 o                         
  -4   3  13       1336.31       1446.82        43.54 o                         
  -3   3  13         34.60         52.94         9.05 o                         
  -2   3  13       1576.19       1629.67        42.08 o                         
  -1   3  13        191.43        184.83        12.65 o                         
   0   3  13        800.29        842.54        37.71 o                         
   1   3  13         97.43         98.16         9.87 o                         
   2   3  13        298.14        295.00        17.06 o                         
   3   3  13         32.77         31.80        14.83 o                         
   4   3  13          7.39          5.02         6.07 o                         
  -6   4  13        131.92        117.34        21.33 o                         
  -5   4  13         19.77         39.37        12.95 o                         
  -4   4  13        169.86        199.54        24.70 o                         
  -3   4  13         18.33         15.31         8.27 o                         
  -2   4  13         23.56         21.41         5.28 o                         
  -1   4  13         27.47         20.72         6.53 o                         
   0   4  13        380.71        387.67        22.45 o                         
   1   4  13         15.34         17.20         4.74 o                         
   2   4  13        340.36        374.56        19.69 o                         
   3   4  13        156.91        166.15        17.08 o                         
   4   4  13        426.79        459.06        41.42 o                         
  -5   5  13        284.40        243.48        29.13 o                         
  -4   5  13        284.50        271.16        29.59 o                         
  -3   5  13        121.70        110.72        18.83 o                         
  -2   5  13        735.44        675.01        28.81 o                         
  -1   5  13         81.81        101.69        11.83 o                         
   0   5  13        296.39        327.42        23.67 o                         
   1   5  13        145.57        144.45        15.02 o                         
   2   5  13         21.00         21.04         5.74 o                         
   3   5  13        273.09        262.35        17.55 o                         
   4   5  13        146.01        167.05        24.09 o                         
  -4   6  13         53.36         60.10        15.69 o                         
  -3   6  13        894.98        856.64        52.56 o                         
  -2   6  13          0.02          8.86         8.23 o                         
  -1   6  13        754.87        783.69        32.84 o                         
   0   6  13          0.13         -1.99         5.89 o                         
   1   6  13        166.55        165.36        16.28 o                         
   2   6  13         50.94         46.59         8.34 o                         
   3   6  13         31.06         34.55         8.43 o                         
  -3   7  13          0.13         10.38         9.12 o                         
  -2   7  13          0.61          6.26         9.31 o                         
  -1   7  13         17.03         14.56         9.51 o                         
   0   7  13        160.67        176.78        17.08 o                         
   1   7  13        353.29        397.31        25.83 o                         
   2   7  13          9.76         10.00         5.11 o                         
  -2   8  13         54.09         84.33        17.93 o                         
  -1   8  13         87.43         53.50        13.77 o                         
   0   8  13        143.00        139.45        22.75 o                         
   1   8  13        199.19        229.66        29.25 o                         
  -6   0  14         16.31         -2.28         5.91 o                         
  -4   0  14         24.67         15.48        13.01 o                         
  -2   0  14        461.77        408.73        35.69 o                         
   0   0  14        441.75        422.38        37.05 o                         
   2   0  14       1103.69       1096.56        43.98 o                         
  -6   1  14        123.33         84.26        16.73 o                         
  -5   1  14          9.77          0.96         7.99 o                         
  -4   1  14        888.87        941.12        36.08 o                         
  -3   1  14         39.27         28.99         6.87 o                         
  -2   1  14        735.07        764.68        28.01 o                         
  -1   1  14        122.40        112.83        15.83 o                         
   0   1  14       1156.99       1148.25        34.50 o                         
   1   1  14        462.42        440.60        22.27 o                         
   2   1  14        675.07        625.10        33.08 o                         
  -6   2  14         50.25         82.32        17.97 o                         
  -5   2  14        285.52        318.05        31.80 o                         
  -4   2  14          3.77         -0.55         3.74 o                         
  -3   2  14        897.77        917.61        35.27 o                         
  -2   2  14          6.83         11.60         5.09 o                         
  -1   2  14        579.10        608.57        20.49 o                         
   0   2  14         41.65         40.66        10.10 o                         
   1   2  14        893.91        914.30        39.01 o                         
   2   2  14         85.34         79.48        12.16 o                         
  -5   3  14        168.37        181.42        24.57 o                         
  -4   3  14         36.52         44.31         8.95 o                         
  -3   3  14          2.81          8.82         5.23 o                         
  -2   3  14         51.50         59.15         9.99 o                         
  -1   3  14        315.02        307.07        19.76 o                         
   0   3  14          2.72          0.54         3.37 o                         
   1   3  14        633.86        655.09        25.57 o                         
   2   3  14        108.15         76.99        11.97 o                         
  -5   4  14        624.06        687.90        49.13 o                         
  -4   4  14          0.62         16.01         9.75 o                         
  -3   4  14       1160.39       1200.69        59.57 o                         
  -2   4  14         89.31         87.17        16.60 o                         
  -1   4  14       1389.87       1324.03        41.79 o                         
   0   4  14          2.39          3.10         5.17 o                         
   1   4  14        217.42        222.87        15.57 o                         
   2   4  14          8.80          4.02         5.12 o                         
  -4   5  14        409.73        391.62        36.80 o                         
  -3   5  14         71.16         61.34        13.83 o                         
  -2   5  14        185.11        199.19        24.78 o                         
  -1   5  14         86.23         72.61        10.68 o                         
   0   5  14         82.47         75.89        14.61 o                         
   1   5  14        554.94        536.35        24.58 o                         
   2   5  14          7.22         13.27         6.59 o                         
  -3   6  14        428.55        414.72        38.19 o                         
  -2   6  14         16.78         -8.06        10.08 o                         
  -1   6  14          0.28         15.08         7.62 o                         
   0   6  14         71.88         68.19        11.62 o                         
   1   6  14         11.66          4.71         5.08 o                         
   2   6  14        350.74        320.81        33.03 o                         
  -2   7  14        347.25        356.20        35.87 o                         
  -1   7  14         60.12         39.81        36.89 o                         
   0   7  14        231.42        211.36        19.02 o                         
   1   7  14          7.24         15.01         9.30 o                         
   0   8  14         15.42         30.95        12.64 o                         
  -5   0  15        149.50        112.95        19.62 o                         
  -3   0  15        571.44        503.25        40.40 o                         
  -1   0  15        331.64        383.14        36.57 o                         
  -6   1  15          0.45         13.03         9.62 o                         
  -5   1  15        183.00        237.09        21.97 o                         
  -4   1  15         80.85         75.80        15.45 o                         
  -3   1  15          0.63          6.72         5.16 o                         
  -2   1  15         90.44         79.20        14.07 o                         
  -1   1  15        102.18        100.21        14.77 o                         
   0   1  15        348.01        327.86        24.63 o                         
   1   1  15        325.78        364.39        35.80 o                         
  -5   2  15        134.44        104.58        19.83 o                         
  -4   2  15          0.50         -6.19         6.64 o                         
  -3   2  15        144.79        150.12        12.77 o                         
  -2   2  15        208.20        197.26        18.98 o                         
  -1   2  15         99.93        107.24        11.00 o                         
   0   2  15        222.74        195.71        18.55 o                         
   1   2  15        117.66        122.83        21.34 o                         
  -5   3  15         12.50         33.18        10.28 o                         
  -4   3  15        345.48        368.75        34.81 o                         
  -3   3  15         18.48         25.08         6.36 o                         
  -2   3  15        974.73       1097.61        68.46 o                         
  -1   3  15        110.43        107.35        13.10 o                         
   0   3  15        664.56        715.60        47.94 o                         
   1   3  15        107.92        120.66        22.09 o                         
  -4   4  15         29.02         31.47        11.50 o                         
  -3   4  15        166.22        208.99        26.01 o                         
  -2   4  15        131.68        141.12        20.93 o                         
  -1   4  15         48.25         51.44         9.21 o                         
   0   4  15         52.69         43.95         8.35 o                         
   1   4  15         44.63         36.13        13.58 o                         
  -3   5  15          6.13         12.42        11.00 o                         
  -2   5  15        171.86        160.48        23.70 o                         
  -1   5  15        121.83        126.18        21.42 o                         
   0   5  15         46.97         57.30        10.23 o                         
   1   5  15         12.76          6.99         9.97 o                         
  -2   6  15          8.81         12.37         8.08 o                         
  -1   6  15         62.07         60.15        16.40 o                         
   0   6  15          0.75         -4.25         4.93 o                         
   1   6  15        197.93        178.62        24.05 o                         
   0   7  15         74.79         66.19        15.92 o                         
  -4   0  16         65.95         81.76        18.03 o                         
  -4   1  16        365.20        365.07        35.81 o                         
  -3   1  16         16.90          7.12         9.69 o                         
  -4   2  16        160.45        159.68        24.78 o                         
  -3   2  16        361.94        329.66        34.99 o                         
   0   2  16         15.23         37.21        11.18 o                         
  -3   3  16         34.77         36.09        12.89 o                         
   0   3  16         19.09         28.73        11.30 o                         
  -3   4  16        240.81        225.68        28.17 o                         
   0   4  16         40.99         51.98        14.36 o                         
   0   5  16        244.75        221.48        28.49 o                         
                                                                                
